# Supplementary material for: Secretome analysis of Strongyloides venezuelensis parasitic stages reveals that soluble and insoluble proteins are involved in its parasitism
Source: Parasit Vectors. 2019 Jan 9;12:21. doi: 10.1186/s13071-018-3266-x (PMC6327390; doi:10.1186/s13071-018-3266-x)
Supplement: Supplementary file 2 — Table S1. List of proteins identified in the Strongyloides venezuelensis infective third-stage larva (iL3) excretory/secretory (E/S) samples. (XLSX 80 kb) [file 13071_2018_3266_MOESM2_ESM.xlsx]

## Sheet: TableS1
Table S1. . List of proteins identified in the Strongyloides venezuelensis infective third-stage larva (iL3) excretory/secretory (E/S) samples.
geneID	Length (aa)	Protein amount (emPAI)	Annotation	GO term	Pfam domain	SignalP	TMHMM	#NetOGlyc		Geme expression (FPKM)					Identified samples
										iL3 (non-induced)	iL3 (1-day)	iL3 (5-day)	Parasitic female		iL3	Pf soluble	Pf insoluble
SVEN_0965700.1	434	17.29	Enolase	P:determination of adult lifespan; P:hermaphrodite genitalia development; C:phosphopyruvate hydratase complex; P:nematode larval development; F:magnesium ion binding; P:response to DNA damage stimulus; P:embryo development ending in birth or egg hatching; P:glycolysis; P:positive regulation of multicellular organism growth; F:phosphopyruvate hydratase activity	Enolase_N, Enolase_C	n	n	0		621.233	173.016	470.664	687.354		y	y	n
SVEN_0897400.1	213	16.97	CAP domain-containing protein	C:extracellular region	CAP	y	n	4		11887	199.855	3.54665	2.07831		y	n	n
SVEN_0533100.1	127	12.02	Hypothetical protein	C:membrane	-	y	y	0		906.299	28.9589	64.8279	261.443		y	y	n
SVEN_0288900.1	152	9.78	Actin-depolymerising factor homology domain-containing protein	P:actin filament depolymerization; F:actin binding; C:integral to membrane; C:actin cytoskeleton	Cofilin_ADF	n	n	1		264.204	67.8574	99.6699	60.6662		y	y	n
SVEN_0558900.1	181	6.46	Nematode fatty acid retinoid binding family-containing protein	C:extracellular region; F:retinol binding; F:fatty acid binding	Gp-FAR-1	y	y	2		72.8413	453.966	978.076	5955.41		y	y	n
SVEN_1707500.1	200	6.45	CAP domain-containing protein	C:extracellular region	CAP	y	y	2		3386.28	36.4521	0.079354	0.16185		y	n	n
SVEN_0823900.1	278	6.33	Galectin, carbohydrate recognition domain; Concanavalin A-like lectin/glucanases superfamily domain; Concanavalin A-like lectin/glucanase, subgroup domain-containing protein	F:carbohydrate binding	Gal-bind_lectin	n	n	0		236.117	135.136	254.749	280.078		y	n	n
SVEN_0381700.1	200	6.31	CAP domain-containing protein	C:extracellular region	CAP	y	y	1		3582.45	18.4058	0.39677	0.48555		y	n	n
SVEN_0021500.1	249	6.21	Triosephosphate isomerase	P:determination of adult lifespan; P:pentose-phosphate shunt; P:gluconeogenesis; F:triose-phosphate isomerase activity; C:myofibril; P:cell redox homeostasis; P:glycolysis; P:striated muscle myosin thick filament assembly	TIM	n	n	0		174.57	161.925	413.79	397.165		y	y	n
SVEN_1852700.1	152	5.35	Nucleoside diphosphate kinase A	P:regulation of apoptotic process; F:nucleoside diphosphate kinase activity; P:receptor-mediated endocytosis; P:CTP biosynthetic process; P:regulation of cell migration; P:regulation of engulfment of apoptotic cell; C:cytosol; P:nucleoside diphosphate phosphorylation; P:embryo development ending in birth or egg hatching; F:identical protein binding; P:GTP biosynthetic process; P:nematode larval d…	NDK	n	n	1		920.152	837.092	1764.92	4893.09		y	y	n
SVEN_0202700.1	331	5.26	Glutamine synthetase/guanido kinase, catalytic domain; ATP:guanido phosphotransferase, N-terminal domain; ATP:guanido phosphotransferase, catalytic domain-containing protein	F:ATP binding; P:phosphorylation; F:arginine kinase activity	ATP-gua_PtransN, ATP-gua_Ptrans	n	n	3		378.579	111.752	536.668	1283.82		y	y	n
SVEN_0470700.1	364	4.63	Fructose-bisphosphate aldolase, class-I family; Aldolase-type TIM barrel domain-containing protein	P:determination of adult lifespan; C:striated muscle dense body; F:identical protein binding; F:fructose-bisphosphate aldolase activity; P:glycolysis; C:endoplasmic reticulum; C:sarcomere	Glycolytic	n	n	3		632.387	222.944	474.521	449.719		y	n	n
SVEN_0095600.1	311	4.41	Galectin, carbohydrate recognition domain; Concanavalin A-like lectin/glucanases superfamily domain; Concanavalin A-like lectin/glucanase, subgroup domain-containing protein	F:carbohydrate binding; C:membrane raft	Gal-bind_lectin	y	n	4		171.078	105.99	491.273	586.988		y	n	n
SVEN_1897900.1	144	4.37	Protein CPN-3	C:myofibril; P:embryo development ending in birth or egg hatching; P:nematode larval development; F:protein binding	CH	n	n	4		42.9312	196.975	670.973	155.882		y	y	n
SVEN_1762200.1	245	4.06	14-3-3 protein zeta	F:protein domain specific binding	14-3-3	n	n	4		2790.44	1999.96	2276.02	2807.38		y	y	n
SVEN_0246900.1	418	4.06	Probable phosphoglycerate kinase	F:phosphoglycerate kinase activity; F:ATP binding; P:glycolysis	PGK	n	n	4		596.687	325.83	480.233	447.573		y	y	n
SVEN_0239200.1	475	4	Astacin-like metalloendopeptidase	F:metalloendopeptidase activity; P:proteolysis; F:zinc ion binding; P:molting cycle, collagen and cuticulin-based cuticle	CUB, Astacin	y	y	3		1540.35	17.1541	0.286311	0.222452		y	n	n
SVEN_0713900.1	278	3.91	Galectin, carbohydrate recognition domain; Concanavalin A-like lectin/glucanases superfamily domain; Concanavalin A-like lectin/glucanase, subgroup domain-containing protein	F:carbohydrate binding	Gal-bind_lectin	n	n	0		1415.26	173.31	271.07	108.231		y	n	n
SVEN_0751800.1	124	3.85	SVEN_0751800	F:peptidase activity	CUB	n	n	0		773.376	19.6165	1.0601	0		y	n	n
SVEN_0105300.1	219	3.54	Peptidyl-prolyl cis-trans isomerase B	P:protein folding; P:protein peptidyl-prolyl isomerization; C:integral to membrane; F:peptidyl-prolyl cis-trans isomerase activity	Pro_isomerase	n	y	1		71.0797	136.975	551.569	735.664		y	y	n
SVEN_1762000.2	300	3.41	14-3-3 protein zeta	F:protein domain specific binding	14-3-3	n	n	3		2957.42	1420.36	770.154	492.071		y	y	n
SVEN_1622700.1	135	3.39	Cytosolic fatty-acid binding domain; Lipocalin/cytosolic fatty-acid binding domain; Calycin-like domain; Calycin domain-containing protein	P:transport; C:nucleus; F:fatty acid binding; C:perinuclear region of cytoplasm; F:transporter activity	Lipocalin	n	n	0		604.235	704.14	941.345	3767.85		y	y	n
SVEN_0016600.1	106	3.32	Potassium channel tetramerisation-type BTB domain; BTB/POZ fold domain-containing protein	P:protein homooligomerization	BTB_2	n	n	4		5780.32	135.104	2.42843	1.38744		y	n	n
SVEN_0815400.1	170	2.96	Transthyretin-like family-containing protein	C:extracellular space	TTR-52	y	y	0		198.967	1531.85	1168.75	1583.37		y	y	y
SVEN_1863800.1	181	2.87	Peptidyl-prolyl cis-trans isomerase D	P:protein folding; P:protein peptidyl-prolyl isomerization; F:peptidyl-prolyl cis-trans isomerase activity; C:mitochondrion	Pro_isomerase	n	n	1		1977.72	844.509	1135.33	7206.41		y	y	n
SVEN_1748500.1	374	2.79	Malate dehydrogenase, cytoplasmic	P:carbohydrate metabolic process; P:malate metabolic process; P:tricarboxylic acid cycle; F:L-malate dehydrogenase activity	Ldh_1_N, Ldh_1_C	n	n	0		252.185	182.404	494.852	470.968		y	y	n
SVEN_0239100.1	475	2.57	Astacin-like metalloendopeptidase	F:metalloendopeptidase activity; P:proteolysis; F:zinc ion binding; P:molting cycle, collagen and cuticulin-based cuticle	CUB, Astacin	y	y	2		6105.25	457.664	0.572623	0.834195		y	n	n
SVEN_1620200.1	376	2.31	Actin, alpha cardiac muscle 1	P:striated muscle myosin thick filament assembly; P:apoptotic process; P:growth; P:muscle organ development; P:hermaphrodite genitalia development; C:striated muscle thin filament; F:ATP binding; P:nematode larval development; P:cortical actin cytoskeleton organization; C:membrane raft; P:mitotic cytokinesis; F:structural constituent of cytoskeleton; P:inductive cell migration; P:receptor-mediate…	Actin	n	n	2		473.752	260.821	1698.64	3128.12		y	y	n
SVEN_0546000.1	517	2.28	Phosphoglycerate mutase, 2,3-bisphosphoglycerate-independent family; Metalloenzyme domain; BPG-independent PGAM, N-terminal domain; Alkaline phosphatase-like, alpha/beta/alpha domain; Alkaline-phosphatase-like, core domain-containing protein	P:glucose catabolic process; P:determination of adult lifespan; P:oviposition; F:manganese ion binding; P:cellular carbohydrate metabolic process; P:body morphogenesis; P:nematode larval development; F:phosphoglycerate mutase activity; P:locomotion; P:embryo development ending in birth or egg hatching; C:cytoplasm; P:glycolysis	iPGM_N, Metalloenzyme	n	n	2		241.177	88.8904	305.865	143.448		y	y	n
SVEN_0751700.1	338	2.25	Astacin-like metalloendopeptidase	P:molting cycle, collagen and cuticulin-based cuticle; F:metalloendopeptidase activity; P:proteolysis; F:zinc ion binding	Astacin	y	y	1		680.869	11.2801	0.0782777	0.0826365		y	n	n
SVEN_1841400.1	366	1.85	Fructose-bisphosphate aldolase, class-I family; Aldolase-type TIM barrel domain-containing protein	P:oviposition; P:locomotion; F:fructose-bisphosphate aldolase activity; P:embryo development ending in birth or egg hatching; P:glycolysis	Glycolytic	n	n	8		2012	420.398	451.13	847.329		y	y	n
SVEN_0817600.2	66	2.07	Phosphatidylethanolamine-binding protein 1	-	PBP	n	n	1		62.9758	79.2026	319.983	117.215		y	n	n
SVEN_1883800.1	553	1.82	Glucose-6-phosphate isomerase	P:determination of adult lifespan; F:glucose-6-phosphate isomerase activity; P:gluconeogenesis; P:embryo development ending in birth or egg hatching; P:glycolysis	PGI	n	n	0		124.388	39.0563	107.767	212.197		y	y	n
SVEN_0208800.1	116	1.74	Cytochrome c	P:mitochondrial electron transport, cytochrome c to oxygen; P:determination of adult lifespan; C:mitochondrial intermembrane space; C:ribosome; P:translation; F:heme binding; F:electron carrier activity; P:gonad development; P:RNA (guanine-N7)-methylation; F:metal ion binding; C:respiratory chain; P:embryo development ending in birth or egg hatching; P:nematode larval development; F:structural co…	Cytochrom_C	n	n	6		5448.59	820.753	1243.6	2730.09		y	y	n
SVEN_0001300.1	248	1.7	Hypothetical protein	P:locomotion; P:positive regulation of multicellular organism growth	-	y	n	5		90.5537	396.114	632.955	44.3054		y	y	n
SVEN_0105400.1	408	1.69	Isocitrate dehydrogenase [NADP]	F:NAD binding; F:isocitrate dehydrogenase (NADP+) activity; F:magnesium ion binding; P:determination of adult lifespan; P:tricarboxylic acid cycle; P:isocitrate metabolic process	Iso_dh	n	n	0		285.059	78.9895	187.669	587.13		y	n	n
SVEN_1607700.1	500	1.68	Alanine aminotransferase 1	F:pyridoxal phosphate binding; P:embryo development ending in birth or egg hatching; P:reproduction; P:biosynthetic process; F:transaminase activity; P:nematode larval development	Aminotran_1_2	n	n	5		1083.56	482.903	242.395	265.87		y	n	n
SVEN_1872300.1	212	1.6	Hypothetical protein	-	-	y	y	0		375.719	61.7631	268.467	389.64		y	y	n
SVEN_0236700.1	475	1.54	Astacin-like metalloendopeptidase	F:metalloendopeptidase activity; P:proteolysis; P:molting cycle, collagen and cuticulin-based cuticle; F:zinc ion binding	CUB, Astacin	n	y	3		1585.85	86.0549	0.494538	0.55613		y	n	n
SVEN_0910300.1	559	1.46	Phosphoglucomutase-1	C:cytosol; P:galactose catabolic process; F:magnesium ion binding; P:glucose metabolic process; F:phosphoglucomutase activity; P:glycogen biosynthetic process	PGM_PMM_IV, PGM_PMM_III, PGM_PMM_II, PGM_PMM_I	n	n	2		17.1814	18.0521	59.4032	55.7748		y	n	n
SVEN_0723700.1	220	1.45	Hypothetical protein	F:metal ion binding; F:metallopeptidase activity	-	y	y	2		4438.09	143.488	0.691048	0.426343		y	n	n
SVEN_1712500.1	180	1.43	Nematode fatty acid retinoid binding family-containing protein	C:extracellular region; F:retinol binding; F:fatty acid binding	Gp-FAR-1	y	y	0		15.4575	301.618	311.585	1489.06		y	n	n
SVEN_1949600.1	466	1.41	Probable citrate synthase, mitochondrial	P:embryo development ending in birth or egg hatching; P:nematode larval development; P:cellular carbohydrate metabolic process; C:mitochondrial matrix; F:citrate (Si)-synthase activity; P:reproduction; P:tricarboxylic acid cycle	Citrate_synt	n	n	5		195.791	59.4489	93.8675	450.864		y	n	n
SVEN_1712800.1	418	1.41	Aspartate aminotransferase	F:pyridoxal phosphate binding; P:cellular amino acid metabolic process; P:biosynthetic process; F:L-aspartate:2-oxoglutarate aminotransferase activity; F:L-phenylalanine:2-oxoglutarate aminotransferase activity	Aminotran_1_2	n	n	3		168.976	112.665	202.479	324.817		y	n	n
SVEN_0012900.1	278	1.39	Galectin, carbohydrate recognition domain; Concanavalin A-like lectin/glucanases superfamily domain; Concanavalin A-like lectin/glucanase, subgroup domain-containing protein	F:carbohydrate binding; C:plasma membrane; C:membrane raft	Gal-bind_lectin	n	n	0		774.265	274.013	202.725	491.607		y	n	n
SVEN_1831300.1	657	1.37	Phosphoenolpyruvate carboxykinase, cytosolic [GTP]	P:gluconeogenesis; F:metal ion binding; F:GTP binding; F:kinase activity; P:phosphorylation; F:phosphoenolpyruvate carboxykinase (GTP) activity	PEPCK	n	n	3		339.044	619.516	1469.25	696.776		y	n	n
SVEN_0248500.1	475	1.34	Astacin-like metalloendopeptidase	F:metalloendopeptidase activity; P:proteolysis; P:molting cycle, collagen and cuticulin-based cuticle; F:zinc ion binding	CUB, Astacin	y	y	1		2271.59	69.9907	1.0151	0.278065		y	n	n
SVEN_0160400.1	143	1.33	Transthyretin-like protein 5	C:extracellular space	TTR-52	y	n	0		105.8	78.3025	63.7995	136.788		y	n	n
SVEN_1156200.1	141	1.32	Transthyretin-like family-containing protein	C:extracellular space	TTR-52	y	n	0		324.516	1027.78	1848.43	1844.02		y	n	n
SVEN_0864200.1	615	1.31	Transketolase	P:embryo development ending in birth or egg hatching; P:metabolic process; P:determination of adult lifespan; P:reproduction; F:catalytic activity; P:receptor-mediated endocytosis; P:nematode larval development	Transketolase_N, Transketolase_C, Transket_pyr	n	n	3		102.85	100.499	159.43	267.565		y	n	n
SVEN_0514300.1	484	1.29	Protein disulfide-isomerase A3	P:peptide cross-linking; F:protein disulfide isomerase activity; P:oviposition; P:response to endoplasmic reticulum stress; P:regulation of cell shape; P:protein folding; P:collagen and cuticulin-based cuticle development; P:cell redox homeostasis; P:tail tip morphogenesis; ; F:protein-glutamine gamma-glutamyltransferase activity; P:body morphogenesis; P:protein deglutathionylation; P:positive re…	Thioredoxin_6, Thioredoxin	y	n	3		610.331	583.347	783.111	1532.36		y	y	n
SVEN_0467500.1	147	1.29	Nucleoredoxin-like protein 2	-	Thioredoxin_8	n	n	1		1161.49	249.721	185.016	566.694		y	y	n
SVEN_0436700.1	505	1.28	Actin, alpha cardiac muscle 1	P:striated muscle myosin thick filament assembly; P:apoptotic process; P:growth; P:muscle organ development; P:hermaphrodite genitalia development; C:striated muscle thin filament; F:ATP binding; P:nematode larval development; P:cortical actin cytoskeleton organization; C:membrane raft; P:mitotic cytokinesis; F:structural constituent of cytoskeleton; P:inductive cell migration; P:receptor-mediate…	Actin	n	n	3		263.315	74.69	269.703	267.424		y	y	n
SVEN_0601600.1	157	1.21	Hypothetical protein	-	-	y	n	2		55971.9	860.854	6.26222	7.84305		y	n	n
SVEN_1362900.1	206	1.19	Glutathione S-transferase 3	F:glutathione peroxidase activity; C:integral to membrane; C:cytoplasm; C:brush border; F:glutathione transferase activity; P:oxidation-reduction process; F:protein binding	GST_N, GST_C_3	n	n	0		93.9922	231.422	692.539	1346.19		y	n	n
SVEN_0351700.1	154	1.13	Putative protein heh-1	-	E1_DerP2_DerF2	y	n	0		196.905	21.5501	21.0799	230.117		y	y	n
SVEN_1629600.1	208	1.12	Hematopoietic prostaglandin D synthase	F:protein binding	GST_N, GST_C_3	n	n	0		555.273	262.081	712.887	122.667		y	n	n
SVEN_0715000.1	260	1.12	Protein CCG-1	-	-	y	y	0		2334.09	816.518	522.806	735.492		y	y	n
SVEN_0995300.1	614	1.1	Actin-interacting protein 1	C:actomyosin, actin portion; P:negative regulation of actin filament polymerization; P:positive regulation of actin filament depolymerization; C:myofibril; P:skeletal muscle thin filament assembly; P:muscle thin filament assembly; F:actin filament binding; C:sarcoplasm; P:regulation of locomotion; P:multicellular organismal development	WD40	n	n	1		757.479	144.6	86.4654	168.577		y	n	n
SVEN_0424400.1	534	1.06	Heat shock 60kD protein 1	P:protein refolding; C:cytoplasm; F:ATP binding	Cpn60_TCP1	n	n	3		171.153	366.141	185.432	754.518		y	n	n
SVEN_0347100.2	966	1.04	Puromycin-sensitive aminopeptidase	C:cytoplasm; F:metalloaminopeptidase activity; P:proteolysis; F:zinc ion binding; P:peptide catabolic process	Peptidase_M1, ERAP1_C	n	n	9		194.126	82.1806	78.9441	565.787		y	n	n
SVEN_1774700.1	165	1.01	Cytosolic fatty-acid binding domain; Calycin-like domain; Calycin domain-containing protein	P:transport; F:lipid binding; F:transporter activity	-	y	n	0		147.625	18.9497	39.0091	287.1		y	y	n
SVEN_0817600.1	171	1.01	Phosphatidylethanolamine-binding protein 1	-	PBP	n	n	3		62.9758	79.2026	319.983	117.215		y	y	n
SVEN_0219100.1	486	1.01	Fumarate hydratase, mitochondrial	C:tricarboxylic acid cycle enzyme complex; P:fumarate metabolic process; P:tricarboxylic acid cycle; F:fumarate hydratase activity	Lyase_1, FumaraseC_C	n	n	1		412.662	187.434	399.209	664.1		y	n	n
SVEN_0756100.1	166	1	Globin family; Globin-like domain; Globin, nematode family; Globin, structural domain-containing protein	F:heme binding; F:oxygen transporter activity; P:oxygen transport; F:iron ion binding; F:oxygen binding	Globin	n	n	0		672.029	322.375	1436.37	2053.95		y	y	n
SVEN_1932300.1	183	0.99	Superoxide dismutase [Cu-Zn]	F:metal ion binding; P:removal of superoxide radicals; F:superoxide dismutase activity; P:regulation of brood size; C:membrane; F:protein homodimerization activity; P:oxidation-reduction process	Sod_Cu	n	n	0		2790.04	863.317	1023.86	1298.29		y	n	n
SVEN_0024100.1	498	0.99	Dihydrolipoyl dehydrogenase	P:engulfment of apoptotic cell; P:fatty acid biosynthetic process; P:oxidation-reduction process; P:determination of adult lifespan; P:cell redox homeostasis; P:reproduction; P:nematode larval development; F:flavin adenine dinucleotide binding; P:locomotion; C:mitochondrial matrix; F:dihydrolipoyl dehydrogenase activity; P:embryo development ending in birth or egg hatching	Pyr_redox_dim, Pyr_redox_2	n	n	2		399.894	140.667	166.928	307.666		y	n	n
SVEN_0983400.1	552	0.97	Putative aminopeptidase	C:cytoplasm; P:proteolysis; F:manganese ion binding; F:metalloexopeptidase activity; F:aminopeptidase activity	Peptidase_M17	n	n	1		59.4826	30.1004	51.8914	304.373		y	n	n
SVEN_0723800.1	475	0.97	Astacin-like metalloendopeptidase	F:metalloendopeptidase activity; P:proteolysis; F:zinc ion binding; P:molting cycle, collagen and cuticulin-based cuticle	CUB, Astacin	y	y	3		216.481	2.53521	0.0260283	0.055613		y	n	n
SVEN_0384400.1	171	0.97	Cyanate lyase, C-terminal domain; Cyanate hydratase family; Lambda repressor-like, DNA-binding domain-containing protein	F:cyanate hydratase activity; P:cyanate metabolic process; F:DNA binding	Cyanate_lyase	n	n	0		66.4455	8.12706	101.417	7.29488		y	n	n
SVEN_0825900.1	231	0.96	Glutathione peroxidase family; Thioredoxin-like fold domain-containing protein	F:glutathione peroxidase activity; C:extracellular space; P:response to reactive oxygen species; P:oxidation-reduction process	GSHPx	y	n	4		375.911	99.7096	106.379	110.007		y	y	n
SVEN_0187200.1	435	0.96	Adenosylhomocysteinase	C:cytosol; P:S-adenosylhomocysteine catabolic process; P:S-adenosylmethionine cycle; F:adenosylhomocysteinase activity; P:secretion by cell; P:one-carbon metabolic process; C:clathrin adaptor complex; P:body morphogenesis; P:nematode larval development; P:locomotion; P:receptor-mediated endocytosis; P:intracellular protein transport; P:embryo development ending in birth or egg hatching	AdoHcyase_NAD, AdoHcyase	n	n	2		72.9719	27.3315	142.49	160.472		y	y	n
SVEN_0299100.1	444	0.89	GDP dissociation inhibitor	P:embryo development ending in birth or egg hatching; P:reproduction; P:determination of adult lifespan; P:cell death; F:Rab GDP-dissociation inhibitor activity; P:regulation of catalytic activity; P:protein transport; F:oxidoreductase activity; P:oxidation-reduction process	GDI	n	n	0		222.083	215.613	295.007	40.8988		y	y	n
SVEN_1005800.1	132	0.87	Profilin	F:actin binding	Profilin	n	n	0		359.873	322.312	789.999	1698.93		y	y	n
SVEN_0675100.1	316	0.87	Astacin-like metalloendopeptidase	F:metalloendopeptidase activity; P:proteolysis; F:zinc ion binding	Astacin	y	y	3		775.666	20.5126	2.00142	0.179261		y	n	n
SVEN_1737300.1	333	0.86	Glutamate dehydrogenase, mitochondrial	P:cellular amino acid metabolic process; P:reproduction; P:growth; P:oxidation-reduction process; F:oxidoreductase activity, acting on the CH-NH2 group of donors, NAD or NADP as acceptor	ELFV_dehydrog	n	n	0		14.5591	18.4502	36.5226	258.274		y	n	n
SVEN_0711600.1	197	0.85	Alkyl hydroperoxide reductase subunit C/ Thiol specific antioxidant domain; Thioredoxin-like fold domain; Peroxiredoxin, C-terminal domain; Peroxiredoxin, AhpC-type family-containing protein	P:hydrogen peroxide catabolic process; P:oxidation-reduction process; P:determination of adult lifespan; P:response to metal ion; P:heat acclimation; P:negative regulation of transcription from RNA polymerase II promoter; F:thioredoxin peroxidase activity; C:cytoplasm; P:positive regulation of multicellular organism growth; P:response to hydrogen peroxide	AhpC-TSA, 1-cysPrx_C	n	n	3		2313.15	1026.06	750.524	1815.41		y	y	n
SVEN_0680000.1	196	0.83	dTDP-4-dehydrorhamnose 3,5-epimerase-related family; RmlC-like cupin domain; RmlC-like jelly roll fold domain-containing protein	F:dTDP-4-dehydrorhamnose 3,5-epimerase activity; P:metabolic process	dTDP_sugar_isom	n	n	1		11.9924	1.48156	3.35272	33.461		y	n	n
SVEN_0480800.1	774	0.83	Aconitate hydratase, mitochondrial	C:integral to membrane; P:determination of adult lifespan; C:mitochondrion; F:metal ion binding; P:hermaphrodite genitalia development; P:tricarboxylic acid cycle; F:4 iron, 4 sulfur cluster binding; P:nematode larval development; F:aconitate hydratase activity; P:locomotion; P:embryo development ending in birth or egg hatching; P:RNA interference	Aconitase_C, Aconitase	n	n	9		313.455	122.764	104.349	492.23		y	n	n
SVEN_0331500.1	266	0.83	Proteasome subunit alpha type-3	C:cytoplasm; F:identical protein binding; P:anatomical structure development; C:proteasome core complex, alpha-subunit complex; P:multicellular organismal development; P:proteasomal ubiquitin-dependent protein catabolic process; P:proteasomal ubiquitin-independent protein catabolic process; C:nucleus; F:threonine-type endopeptidase activity	Proteasome_A_N, Proteasome	n	n	1		180.453	393.269	413.171	771.293		y	n	n
SVEN_0131700.1	199	0.83	Immunoglobulin-like domain; Immunoglobulin I-set domain; Immunoglobulin-like fold domain-containing protein	C:integral to membrane; C:sarcomere; C:endoplasmic reticulum; C:striated muscle dense body; F:protein binding	I-set	n	n	0		22.2276	26.1475	225.766	29.0107		y	n	n
SVEN_0506800.1	881	0.81	Paramyosin, long form	F:cytoskeletal protein binding; P:oviposition; P:regulation of cytoskeleton organization; C:myofibril; P:growth; P:hermaphrodite genitalia development; P:body morphogenesis; P:nematode larval development; F:motor activity; P:locomotion; P:metabolic process; P:receptor-mediated endocytosis; P:skeletal muscle myosin thick filament assembly; C:myosin filament	Myosin_tail_1	n	n	38		64.0745	48.5594	395.956	201.652		y	n	n
SVEN_1579300.1	346	0.79	Adenylate kinase isoenzyme 1	P:nucleoside diphosphate phosphorylation; F:nucleoside diphosphate kinase activity; F:adenylate kinase activity; C:integral to membrane; P:ATP metabolic process; P:AMP metabolic process; F:ATP binding; P:nucleoside triphosphate biosynthetic process; C:cytoplasm; P:ADP biosynthetic process	ADK	n	y	16		23.5273	22.5748	81.9343	17.5981		y	y	n
SVEN_0641300.1	498	0.79	Protein disulfide-isomerase	P:protein folding; P:cell redox homeostasis; C:endoplasmic reticulum; P:metabolic process; F:protein disulfide isomerase activity	Thioredoxin_6, Thioredoxin	y	n	5		200.379	503.418	1433.7	2972.33		y	y	n
SVEN_1577600.1	510	0.78	Retinal dehydrogenase 2	P:lipid storage; F:aldehyde dehydrogenase (NAD) activity; P:oxidation-reduction process; P:multicellular organismal homeostasis	Aldedh	n	n	2		113.702	20.2364	86.603	324.015		y	n	n
SVEN_0188500.2	434	0.78	Adenosylhomocysteinase	C:cytosol; C:integral to membrane; P:S-adenosylhomocysteine catabolic process; P:S-adenosylmethionine cycle; F:adenosylhomocysteinase activity; P:secretion by cell; P:one-carbon metabolic process; C:clathrin adaptor complex; P:body morphogenesis; P:nematode larval development; P:locomotion; P:receptor-mediated endocytosis; P:intracellular protein transport; P:embryo development ending in birth or…	AdoHcyase_NAD, AdoHcyase	n	n	1		165.594	181.55	277.006	747.195		y	y	n
SVEN_0013600.1	202	0.78	Proteinase inhibitor I2, Kunitz metazoa domain-containing protein	P:negative regulation of endopeptidase activity; F:serine-type endopeptidase inhibitor activity	Kunitz_BPTI	y	n	5		1069.41	77.373	32.1387	3.19267		y	n	n
SVEN_1714800.1	213	0.75	Eukaryotic translation initiation factor 5A	F:translation initiation factor activity; P:translational initiation; F:translation elongation factor activity; P:translational frameshifting; P:positive regulation of translational termination; F:ribosome binding; P:positive regulation of translational elongation	eIF-5a, EFP_N	n	y	1		645.005	369.134	584.401	2812.54		y	y	n
SVEN_0820100.1	69	0.72	Hypothetical protein	-	-	n	n	0		0	0	0	0		y	n	n
SVEN_0367100.1	220	0.72	Superoxide dismutase [Mn], mitochondrial	P:oxidation-reduction process; P:determination of adult lifespan; F:metal ion binding; F:superoxide dismutase activity; P:dauer entry; C:mitochondrial matrix; C:mitochondrial respiratory chain supercomplex; F:protein homodimerization activity; P:removal of superoxide radicals	Sod_Fe_N, Sod_Fe_C	n	n	2		265.758	195.87	281.256	428.901		y	n	n
SVEN_0040500.1	463	0.72	V-type proton ATPase catalytic subunit A	P:ATP metabolic process; P:apoptotic process; P:reproduction; F:ATP binding; P:nematode larval development; F:proton-transporting ATPase activity, rotational mechanism; P:locomotion; P:receptor-mediated endocytosis; P:ATP hydrolysis coupled proton transport; P:embryo development ending in birth or egg hatching; C:proton-transporting V-type ATPase, V1 domain	ATP-synt_ab_Xtn, ATP-synt_ab_N, ATP-synt_ab	n	n	4		174.428	73.5654	196.93	178.915		y	n	n
SVEN_0817800.1	224	0.71	V-type proton ATPase subunit E 2	F:transferase activity, transferring acyl groups other than amino-acyl groups; P:molting cycle, collagen and cuticulin-based cuticle; P:nematode larval development; P:necrotic cell death; F:proton-transporting ATPase activity, rotational mechanism; P:metabolic process; C:apical plasma membrane; P:receptor-mediated endocytosis; P:ATP hydrolysis coupled proton transport; P:oogenesis; P:embryo devel…	vATP-synt_E	n	n	0		328.927	47.8915	89.86	283.981		y	n	n
SVEN_0815500.1	146	0.71	Protein TTR-41	C:extracellular space	TTR-52	y	n	0		151.611	299.155	678.801	2256.43		y	y	y
SVEN_0384300.1	153	0.71	CAP domain-containing protein	C:extracellular region	CAP	n	n	1		42.286	6.24046	12.2305	4.32304		y	n	n
SVEN_1613300.1	152	0.67	Nucleoredoxin-like protein 2	-	Thioredoxin_8	n	n	0		50.6011	159.957	414.23	290.955		y	y	n
SVEN_0704800.1	479	0.67	Galactose oxidase/kelch, beta-propeller domain; Kelch-type beta propeller domain-containing protein	F:protein binding	-	n	n	11		1040.99	180.302	161.9	134.247		y	n	n
SVEN_0463100.1	345	0.66	Probable malate dehydrogenase, mitochondrial	F:L-malate dehydrogenase activity; P:determination of adult lifespan; P:striated muscle myosin thick filament assembly; P:carbohydrate metabolic process; P:malate metabolic process; P:tricarboxylic acid cycle; P:nematode larval development; C:mitochondrial matrix; P:receptor-mediated endocytosis; P:embryo development ending in birth or egg hatching	Ldh_1_N, Ldh_1_C	n	n	2		583.405	151.718	262.443	902.865		y	n	n
SVEN_0825300.1	334	0.65	L-lactate dehydrogenase	P:carboxylic acid metabolic process; P:carbohydrate metabolic process; C:cytoplasm; F:L-lactate dehydrogenase activity; P:oxidation-reduction process	Ldh_1_N, Ldh_1_C	n	n	0		108.333	127.154	329.741	147.533		y	y	n
SVEN_1902400.2	312	0.64	Tropomyosin family-containing protein	P:regulation of actin filament polymerization; P:regulation of protein binding; F:actin filament binding; C:striated muscle thin filament; P:negative regulation of actin filament depolymerization; P:locomotion; P:spicule insertion; P:embryo development	Tropomyosin	y	n	4		342.157	90.8124	168.343	146.196		y	n	n
SVEN_1902400.1	312	0.64	Tropomyosin family-containing protein	-	Tropomyosin	y	n	4		342.157	90.8124	168.343	146.196		y	n	n
SVEN_1481100.1	1244	0.64	Hypothetical protein	F:actin binding; C:nuclear envelope	-	n	n	48		25.2591	175.508	80.6313	1.19737		y	n	n
SVEN_0704400.1	585	0.64	Glutamate dehydrogenase, mitochondrial	P:cellular amino acid metabolic process; P:reproduction; P:growth; P:oxidation-reduction process; F:oxidoreductase activity, acting on the CH-NH2 group of donors, NAD or NADP as acceptor	ELFV_dehydrog_N, ELFV_dehydrog	n	n	4		58.5531	24.8836	322.811	233.055		y	n	n
SVEN_0012800.1	165	0.64	60S ribosomal protein L12	P:translation; F:RNA binding; C:ribosome; P:apoptotic process; F:structural constituent of ribosome; P:reproduction; P:secretion by cell; P:nematode larval development; P:receptor-mediated endocytosis; P:embryo development ending in birth or egg hatching	Ribosomal_L11_N, Ribosomal_L11	n	n	0		1687.17	1298.64	2475.63	5356.99		y	n	n
SVEN_1847400.1	253	0.63	Proteasome subunit beta type-6	C:cytoplasm; P:anatomical structure development; C:proteasome core complex; P:multicellular organismal development; P:proteasomal ubiquitin-dependent protein catabolic process; P:proteasomal ubiquitin-independent protein catabolic process; C:nucleus; F:threonine-type endopeptidase activity	Proteasome	n	n	2		153.146	174.809	205.916	439.851		y	n	n
SVEN_0582200.1	162	0.63	Phospholipid hydroperoxide glutathione peroxidase, mitochondrial	F:glutathione peroxidase activity; P:response to oxidative stress; P:oxidation-reduction process	GSHPx	n	n	0		1227.96	534.565	282.452	588.008		y	n	n
SVEN_0491900.1	321	0.63	Protein NAP-1	P:nucleosome assembly; C:nucleus	NAP	n	n	2		763.057	1066.81	1006.68	1325.06		y	y	n
SVEN_0622100.1	340	0.62	Guanine nucleotide-binding protein subunit beta-4	F:signal transducer activity; P:regulation of oviposition; P:negative regulation of locomotion; P:pronuclear migration; C:heterotrimeric G-protein complex; P:nematode larval development; P:signal transduction; P:embryo development ending in birth or egg hatching; P:establishment of mitotic spindle orientation; F:protein binding	WD40	n	n	0		991.564	590.39	519.078	432.919		y	n	n
SVEN_0714700.1	704	0.57	Neprilysin-1	F:metalloendopeptidase activity; P:proteolysis	Peptidase_M13_N, Peptidase_M13	n	n	2		112.144	16.4945	15.4175	1.94172		y	n	n
SVEN_1253300.1	83	0.55	Hypothetical protein	-	-	n	n	0		0	0	0	0		y	n	n
SVEN_0525300.1	188	0.55	TPPP family protein	-	p25-alpha	n	n	14		86.2659	110.395	121.469	15.184		y	n	n
SVEN_0941300.1	180	0.53	1,2-dihydroxy-3-keto-5-methylthiopentene dioxygenase	C:cytoplasm; P:L-methionine salvage from methylthioadenosine; F:acireductone dioxygenase [iron(II)-requiring] activity; C:nucleus; P:oxidation-reduction process	ARD	n	n	0		2140.06	1023.51	512.295	249.022		y	n	n
SVEN_0609800.1	85	0.52	Hypothetical protein	-	-	n	n	0		0	0	0	0		y	n	n
SVEN_1762000.1	93	0.51	14-3-3 protein zeta	F:protein domain specific binding	14-3-3	n	y	1		2957.42	1420.36	770.154	492.071		y	y	n
SVEN_0278200.1	86	0.51	Hypothetical protein	-	-	n	n	0		0.627142	0	0	0		y	n	n
SVEN_1593700.1	614	0.5	ATPase, F1/V1/A1 complex, alpha/beta subunit, nucleotide-binding domain; ATPase, F1/V1/A1 complex, alpha/beta subunit, C-terminal domain; ATPase, F1 complex alpha/beta subunit, N-terminal domain; ATPase, V1 complex, subunit A family; V-type ATP synthase catalytic alpha chain family; ATPase, F1 complex beta subunit/V1 complex, C-terminal domain; P-loop containing nucleoside triphosphate hydrolase …	F:proton-transporting ATPase activity, rotational mechanism; P:reproduction; P:ATP metabolic process; P:transcription from RNA polymerase II promoter; P:receptor-mediated endocytosis; C:proton-transporting V-type ATPase, V1 domain; P:ATP hydrolysis coupled proton transport; P:locomotion; P:apoptotic process; F:protein heterodimerization activity; P:embryo development ending in birth or egg hatchi…	ATP-synt_ab_Xtn, ATP-synt_ab_N, ATP-synt_ab	n	n	4		46.9417	28.0281	21.2133	38.4592		y	n	n
SVEN_1852100.1	607	0.49	Xaa-Pro aminopeptidase 1	F:metal ion binding; P:proteolysis; F:aminopeptidase activity	Peptidase_M24_C, Peptidase_M24, Creatinase_N_2, Creatinase_N	n	n	1		56.9129	60.7413	56.6316	262.908		y	n	n
SVEN_0544100.1	205	0.49	Proteasome subunit beta type-3	C:cytoplasm; P:embryo development ending in birth or egg hatching; P:nematode larval development; C:proteasome core complex; F:protein binding; P:proteasomal ubiquitin-dependent protein catabolic process; P:reproduction; P:determination of adult lifespan; P:locomotion; P:proteasomal ubiquitin-independent protein catabolic process; C:nucleus; F:threonine-type endopeptidase activity	Proteasome	n	n	0		383.036	421.822	296.442	824.333		y	n	n
SVEN_1838000.1	202	0.48	Proteasome subunit beta type-2	C:cytoplasm; C:proteasome core complex; P:multicellular organismal development; P:proteasomal ubiquitin-dependent protein catabolic process; P:proteasomal ubiquitin-independent protein catabolic process; C:nucleus; F:threonine-type endopeptidase activity	Proteasome	n	n	0		138.042	248.699	257.266	412.971		y	n	n
SVEN_1712100.1	306	0.48	Putative thiosulfate sulfurtransferase	F:thiosulfate sulfurtransferase activity; P:metabolic process	Rhodanese	n	n	1		27.8374	57.1581	138.618	219.339		y	y	n
SVEN_0502200.1	212	0.47	Peptidyl-prolyl cis-trans isomerase 5	; P:protein peptidyl-prolyl isomerization; C:endoplasmic reticulum chaperone complex; C:extracellular vesicular exosome; F:protein complex binding; P:protein stabilization; F:RNA polymerase binding; F:peptidyl-prolyl cis-trans isomerase activity; ; C:focal adhesion; C:perinuclear region of cytoplasm; P:bone development; P:chaperone-mediated protein folding; P:positive regulation of multicellular …	Pro_isomerase	y	y	1		51.9339	108.069	219.423	372.011		y	y	n
SVEN_1024200.1	438	0.46	Adenylosuccinate synthetase family; P-loop containing nucleoside triphosphate hydrolase domain-containing protein	P:negative regulation of vulval development; P:receptor-mediated endocytosis; P:IMP metabolic process; P:locomotion; P:'de novo' AMP biosynthetic process; F:GTP binding; F:hydrolase activity; C:cytoplasm; F:adenylosuccinate synthase activity; P:embryo development ending in birth or egg hatching; F:magnesium ion binding; P:hermaphrodite genitalia development	Adenylsucc_synt	n	n	1		43.7452	42.9463	64.2743	127.064		y	n	n
SVEN_1771400.1	107	0.45	Hypothetical protein	C:integral to membrane; C:membrane	-	n	y	15		0.384305	0.214628	0	0		y	n	n
SVEN_1036400.1	441	0.45	Fumarylacetoacetase	F:fumarylacetoacetase activity; P:aromatic amino acid family metabolic process	FAA_hydrolase_N, FAA_hydrolase	n	n	1		7.66896	10.5411	46.2729	128.132		y	y	n
SVEN_0839400.1	105	0.44	Integrase, catalytic core domain; Ribonuclease H-like domain-containing protein	P:DNA integration; F:nucleic acid binding	rve	n	n	0		0	0	0	0		y	n	n
SVEN_0715100.1	341	0.44	RE19105p	P:dephosphorylation; P:carbohydrate metabolic process; C:integral to membrane; F:fructose 1,6-bisphosphate 1-phosphatase activity	FBPase	n	n	1		58.931	90.1752	249.034	200.737		y	n	n
SVEN_0302200.1	453	0.44	Hexokinase family; Hexokinase, N-terminal domain; Hexokinase, C-terminal domain-containing protein	C:cytosol; P:cellular glucose homeostasis; F:glucose binding; P:carbohydrate phosphorylation; F:ATP binding; P:glucose 6-phosphate metabolic process; F:glucokinase activity; P:glycolysis; F:mannokinase activity; F:fructokinase activity	Hexokinase_2, Hexokinase_1	n	n	0		255.414	172.179	159.271	94.7929		y	n	n
SVEN_0954500.1	223	0.43	Probable peroxiredoxin prdx-3	F:peroxiredoxin activity; C:cytoplasm; F:peroxidase activity; P:oxidation-reduction process	AhpC-TSA, 1-cysPrx_C	n	n	3		4.79368	1.41385	2.64377	833.459		y	n	n
SVEN_0250500.2	107	0.43	Reverse transcriptase domain; Endonuclease/exonuclease/phosphatase domain-containing protein	-	-	n	n	0		0	0	0	0		y	n	n
SVEN_0810300.1	225	0.42	Hypothetical protein	-	-	n	n	7		373.538	744.609	418.971	561.98		y	n	n
SVEN_0570000.1	335	0.42	Protein Mo25	F:binding	Mo25	n	n	1		146.421	208.033	81.6836	63.7298		y	n	n
SVEN_0020300.1	103	0.42	Hypothetical protein	C:integral to membrane; C:membrane	-	n	n	0		0	0.23301	0	0		y	n	n
SVEN_1630700.1	126	0.4	Profilin-3	F:actin binding	Profilin	n	n	0		243.526	156.252	248.828	87.3848		y	y	n
SVEN_0460600.1	478	0.4	Xaa-Pro dipeptidase	P:embryo development ending in birth or egg hatching; F:manganese ion binding; P:vulval development; P:germ cell development; F:aminopeptidase activity; P:locomotion; P:proteolysis; C:collagen	Peptidase_M24, AMP_N	n	n	4		63.6983	53.323	71.5476	168.469		y	n	n
SVEN_1757200.1	249	0.39	Proteasome subunit alpha type-5	P:feminization of hermaphroditic germ-line; C:integral to membrane; P:determination of adult lifespan; P:proteasomal ubiquitin-dependent protein catabolic process; P:negative regulation of vulval development; F:threonine-type endopeptidase activity; F:protein binding; P:locomotion; P:proteasomal ubiquitin-independent protein catabolic process; C:proteasome core complex, alpha-subunit complex; P:e…	Proteasome_A_N, Proteasome	n	n	1		151.633	240.854	263.76	740.111		y	n	n
SVEN_0624100.1	390	0.39	Acetyl-CoA acetyltransferase, mitochondrial	F:transferase activity, transferring acyl groups other than amino-acyl groups; P:metabolic process; C:mitochondrion	Thiolase_N, Thiolase_C	n	n	0		22.4814	10.2823	17.7099	146.584		y	n	n
SVEN_0007900.1	116	0.39	Small nuclear ribonucleoprotein Sm D2	P:RNA splicing; C:small nuclear ribonucleoprotein complex; C:viral nucleocapsid	LSM	n	n	0		106.146	230.218	254.964	316.886		y	n	n
SVEN_0675200.1	124	0.37	CUB domain-containing protein	F:peptidase activity	CUB	n	n	0		967.156	22.1682	1.59015	0		y	n	n
SVEN_0362800.1	255	0.37	Proteasome subunit alpha type	C:cytoplasm; C:proteasome core complex, alpha-subunit complex; P:ubiquitin-dependent protein catabolic process; C:nucleus; F:threonine-type endopeptidase activity	Proteasome_A_N, Proteasome	n	n	2		127.856	151.188	142.34	425.708		y	n	n
SVEN_1895800.1	125	0.36	Probable V-type proton ATPase subunit G	P:transmembrane transport; P:proton transport; C:vacuolar proton-transporting V-type ATPase complex; F:hydrolase activity, acting on acid anhydrides, catalyzing transmembrane movement of substances	V-ATPase_G	n	n	3		1215.07	537.931	528.402	497.46		y	n	n
SVEN_1892300.1	261	0.36	Proteasome subunit alpha type-4	C:integral to membrane; P:proteasomal ubiquitin-dependent protein catabolic process; P:hermaphrodite genitalia development; F:threonine-type endopeptidase activity; P:nematode larval development; P:locomotion; P:proteasomal ubiquitin-independent protein catabolic process; C:proteasome core complex, alpha-subunit complex; P:receptor-mediated endocytosis; P:embryo development ending in birth or egg…	Proteasome_A_N, Proteasome	n	n	1		70.1793	176.844	242.565	554.669		y	n	n
SVEN_0049900.1	128	0.36	7TM GPCR, serpentine receptor class h (Srh) family-containing protein	-	7TM_GPCR_Srh	n	y	0		0	0.150188	0.332692	0.323109		y	n	n
SVEN_0283900.1	408	0.35	Aspartate aminotransferase, cytoplasmic	C:cytoplasm; P:glutamate metabolic process; F:pyridoxal phosphate binding; F:L-aspartate:2-oxoglutarate aminotransferase activity; P:biosynthetic process; P:2-oxoglutarate metabolic process; P:aspartate metabolic process; F:L-phenylalanine:2-oxoglutarate aminotransferase activity	Aminotran_1_2	n	n	0		176.729	43.7572	104.838	141.271		y	y	n
SVEN_0030200.1	128	0.35	Hypothetical protein	-	-	y	n	7		0	1.05132	0.831731	53.9592		y	n	n
SVEN_1755700.1	136	0.34	Proteinase inhibitor I25, cystatin domain-containing protein	F:cysteine-type endopeptidase inhibitor activity; P:negative regulation of endopeptidase activity	Cystatin	y	n	2		1471.08	755.959	551.291	743.503		y	n	n
SVEN_0975300.1	275	0.34	Hypothetical protein	-	-	y	n	4		138.751	74.0152	110.738	548.252		y	y	n
SVEN_1577700.1	440	0.33	Aldehyde dehydrogenase X, mitochondrial	P:lipid storage; F:aldehyde dehydrogenase (NAD) activity; P:oxidation-reduction process; P:multicellular organismal homeostasis	Aldedh	n	n	1		28.2972	6.83891	24.6215	103.282		y	n	n
SVEN_0940500.2	423	0.33	Glycogen phosphorylase, muscle form	C:cytoplasm; F:glycogen phosphorylase activity; P:glycogen catabolic process; F:pyridoxal phosphate binding	Phosphorylase	n	n	0		2042.09	1362.98	523.097	199.169		y	n	n
SVEN_0566800.1	137	0.33	Cytosolic fatty-acid binding domain; Lipocalin/cytosolic fatty-acid binding domain; Calycin-like domain; Calycin domain-containing protein	P:transport; F:lipid binding; F:transporter activity	Lipocalin	n	n	0		20.8375	7.55886	24.0756	6.32335		y	n	n
SVEN_1746400.1	144	0.32	Transthyretin-like family; Transthyretin/hydroxyisourate hydrolase, superfamily domain-containing protein	C:extracellular space	TTR-52	y	y	0		406.49	68.1275	123.767	283.975		y	y	n
SVEN_1708400.1	293	0.32	CAP domain-containing protein	C:extracellular region	CAP	y	y	16		10842.2	4837.47	728.235	1.2783		y	n	n
SVEN_0876800.1	147	0.32	Transthyretin-like family-containing protein	C:integral to membrane; C:extracellular space	TTR-52	y	n	0		23.8289	33.7493	120.319	30.7151		y	n	n
SVEN_0590600.1	2007	0.32	Papilin	P:multicellular organism reproduction; F:serine-type endopeptidase inhibitor activity; F:zinc ion binding; P:embryonic morphogenesis; P:cell morphogenesis; C:basement membrane; P:negative regulation of endopeptidase activity; F:metalloendopeptidase activity; P:nematode larval development; P:embryo development ending in birth or egg hatching; F:protein binding	TSP_1, Kunitz_BPTI, ADAM_spacer1	y	n	102		12.6225	16.358	42.0012	66.357		y	n	n
SVEN_1769500.1	444	0.31	GDP dissociation inhibitor	F:2-polyprenyl-6-methoxy-1,4-benzoquinone methyltransferase activity; P:ubiquinone biosynthetic process; P:methylation; F:Rab GDP-dissociation inhibitor activity; P:regulation of catalytic activity; P:protein transport; F:oxidoreductase activity; P:oxidation-reduction process	GDI	n	n	0		63.9846	30.1171	67.9573	260.527		y	y	n
SVEN_1653000.1	314	0.31	60S acidic ribosomal protein P0	P:embryo development ending in birth or egg hatching; P:nematode larval development; C:ribosome; P:ribosome biogenesis; P:reproduction; P:apoptotic process	Ribosomal_L10, Ribosomal_60s	n	n	3		390.438	494.266	844.712	3471.3		y	n	n
SVEN_0662400.1	298	0.31	Aldo/keto reductase subgroup family; NADP-dependent oxidoreductase domain-containing protein	P:oxidation-reduction process; F:oxidoreductase activity	Aldo_ket_red	n	n	1		76.4001	67.8345	97.2354	134.433		y	y	n
SVEN_0409600.1	148	0.31	Hypothetical protein	-	-	n	n	7		0.432542	0.463319	0.768888	0		y	n	n
SVEN_0182500.1	743	0.31	Glycine--tRNA ligase	P:glycyl-tRNA aminoacylation; P:reproduction; P:diadenosine tetraphosphate biosynthetic process; F:ATP binding; P:nematode larval development; F:protein dimerization activity; P:receptor-mediated endocytosis; P:embryo development ending in birth or egg hatching; C:cytoplasm; F:glycine-tRNA ligase activity	tRNA-synt_2b, WHEP-TRS, HGTP_anticodon	n	n	5		20.6364	34.1862	44.2328	114.773		y	n	n
SVEN_0193900.1	160	0.3	Ribonuclease UK114	F:deaminase activity; P:metabolic process	Ribonuc_L-PSP	n	n	6		58.4448	84.7723	249.838	428.357		y	n	n
SVEN_1807200.1	157	0.29	Methylmalonyl-CoA epimerase, mitochondrial	-	Glyoxalase_4	n	n	0		125.644	41.9468	66.797	172.778		y	n	n
SVEN_1030000.1	154	0.29	Transthyretin-like family-containing protein	C:extracellular space	TTR-52	y	y	0		36.9832	40.826	239.185	966.824		y	y	y
SVEN_0614400.1	143	0.29	Hypothetical protein	-	-	n	n	0		0	0	0	2.40918		y	n	n
SVEN_0584700.1	321	0.29	Transaldolase	C:cytoplasm; P:carbohydrate metabolic process; F:sedoheptulose-7-phosphate:D-glyceraldehyde-3-phosphate glyceronetransferase activity; P:pentose-phosphate shunt; C:integral to membrane	Transaldolase	n	n	0		42.0136	112.513	189.078	103.152		y	n	n
SVEN_0188000.1	150	0.29	Calycin-like domain; Calycin domain-containing protein	C:nucleus; F:fatty acid binding; C:perinuclear region of cytoplasm	-	n	n	0		7.41067	5.43397	22.5421	23.7902		y	y	n
SVEN_2026100.1	154	0.28	Hypothetical protein	C:membrane	-	n	y	0		3.45447	0.108292	0.239544	0		y	n	n
SVEN_1894900.1	160	0.28	4-hydroxyphenylpyruvate dioxygenase	F:metal ion binding; P:tyrosine catabolic process; P:determination of adult lifespan; F:4-hydroxyphenylpyruvate dioxygenase activity; P:L-phenylalanine catabolic process; P:oxidation-reduction process	Glyoxalase	n	n	1		3359.9	894.175	100.025	275.788		y	y	n
SVEN_1629300.1	164	0.28	Actin-depolymerising factor homology domain-containing protein	P:determination of adult lifespan; P:engulfment of apoptotic cell; P:growth; P:locomotion; C:striated muscle thin filament; P:actin filament severing; P:skeletal muscle thin filament assembly; P:muscle thin filament assembly; P:embryo development ending in birth or egg hatching; P:nematode larval development; P:protein catabolic process; F:actin filament binding; C:ribonucleoprotein complex; P:po…	Cofilin_ADF	n	n	0		143.254	111.599	199.895	801.733		y	y	n
SVEN_0547000.1	160	0.28	Hypothetical protein	-	-	y	y	0		699.421	191.297	86.7633	9.40952		y	n	n
SVEN_1602600.1	173	0.27	Superoxide dismutase [Cu-Zn]	C:organelle; P:regulation of metabolic process; P:system process; P:positive regulation of biological process; C:cytoplasm; P:response to reactive oxygen species; P:regulation of cellular process; P:single-organism cellular process; P:regulation of biological quality; P:single-organism developmental process; P:oxidation-reduction process; P:superoxide metabolic process; F:metal ion binding; F:sup…	Sod_Cu	y	n	1		45.5373	21.2478	12.9778	7.17031		y	n	n
SVEN_0762200.1	351	0.27	TPM domain-containing protein	C:integral to membrane	MOLO1	y	y	4		811.249	342.348	247.28	87.6835		y	n	n
SVEN_0704000.1	832	0.27	Phosphate-regulating neutral endopeptidase	C:integral to membrane; F:metalloendopeptidase activity; P:proteolysis	Peptidase_M13_N, Peptidase_M13	n	y	4		51.4581	26.953	46.9737	8.13066		y	n	n
SVEN_0490000.1	519	0.27	Probable methylmalonate-semialdehyde dehydrogenase [acylating], mitochondrial	F:methylmalonate-semialdehyde dehydrogenase (acylating) activity; F:fatty-acyl-CoA binding; F:aldehyde dehydrogenase (NAD) activity; F:malonate-semialdehyde dehydrogenase (acetylating) activity; P:thymine metabolic process; P:valine metabolic process; C:mitochondrion; P:oxidation-reduction process	Aldedh	n	n	4		1.04162	2.61046	3.36051	40.0605		y	n	n
SVEN_0473400.1	531	0.27	ATP synthase subunit beta	C:nonmotile primary cilium; P:determination of adult lifespan; P:receptor-mediated endocytosis; F:proton-transporting ATP synthase activity, rotational mechanism; P:ATP hydrolysis coupled proton transport; C:mitochondrial inner membrane; P:gonad development; P:apoptotic process; P:inductive cell migration; P:lipid storage; F:protein domain specific binding; C:proton-transporting ATP synthase comp…	ATP-synt_ab_N, ATP-synt_ab	n	n	15		505.483	152.823	342.672	2814.13		y	n	n
SVEN_0040700.1	160	0.27	ATPase, F1/V1/A1 complex, alpha/beta subunit, C-terminal domain; ATPase, F1 complex beta subunit/V1 complex, C-terminal domain-containing protein	P:ATP metabolic process; F:ATP binding; F:proton-transporting ATPase activity, rotational mechanism; P:ATP hydrolysis coupled proton transport; C:proton-transporting V-type ATPase, V1 domain	-	n	n	1		253.133	113.233	297.153	213.955		y	n	n
SVEN_1341300.1	177	0.26	Hypothetical protein	C:integral to membrane; P:G-protein coupled receptor signaling pathway; F:G-protein coupled receptor activity	-	n	y	0		0	0	0.191131	3.08155		y	n	n
SVEN_1316600.1	165	0.26	Hypothetical protein	P:RNA-dependent DNA replication; F:RNA-directed DNA polymerase activity	-	n	n	0		0	0	0	0.213775		y	n	n
SVEN_0276900.1	163	0.26	Integrase, catalytic core domain; Ribonuclease H-like domain-containing protein	F:nucleic acid binding; P:DNA integration	-	n	n	0		0.186311	0.0986101	0	0.87106		y	n	n
SVEN_0267500.1	166	0.26	Putative metalloproteinase inhibitor tag-225	P:negative regulation of endopeptidase activity; F:metalloendopeptidase inhibitor activity; C:extracellular region; F:protein binding	TIMP	n	y	0		1579.73	139.693	9.84253	2.33018		y	n	n
SVEN_0796700.1	360	0.25	Glutamine synthetase/guanido kinase, catalytic domain; ATP:guanido phosphotransferase, N-terminal domain; ATP:guanido phosphotransferase, catalytic domain-containing protein	F:ATP binding; P:phosphorylation; F:arginine kinase activity	ATP-gua_PtransN, ATP-gua_Ptrans	n	n	3		0.990333	1.0867	2.60712	1.07317		y	n	n
SVEN_0715300.1	172	0.25	Globin family; Globin-like domain; Globin, structural domain-containing protein	F:heme binding; F:oxygen binding	Globin	n	n	1		13021.8	2383.34	65.288	11.4508		y	n	n
SVEN_1653100.1	182	0.24	Translationally-controlled tumor protein homolog	C:cytoplasm	TCTP	n	n	0		418.08	542.597	863.894	2387.46		y	y	n
SVEN_1122300.1	182	0.24	Hypothetical protein	-	-	n	n	3		0	0.0821581	8.62067	23.3051		y	n	n
SVEN_0844400.1	172	0.24	Hypothetical protein	-	-	n	n	0		0	0	0.0999816	1.60712		y	n	n
SVEN_0783700.1	396	0.24	3-ketoacyl-CoA thiolase, mitochondrial	F:transferase activity, transferring acyl groups other than amino-acyl groups; P:metabolic process	Thiolase_N, Thiolase_C	n	n	4		1477.75	535.905	147.233	538.839		y	n	n
SVEN_0691200.1	182	0.24	Ferritin/DPS protein domain; Ferritin- like diiron domain; Ferritin-like superfamily domain; Ferritin-related domain-containing protein	P:cellular iron ion homeostasis; F:ferric iron binding; C:cell; F:ferroxidase activity; P:iron ion transport; P:oxidation-reduction process	Ferritin	n	n	0		348.189	380.207	2376.72	2070.81		y	n	n
SVEN_0633000.1	181	0.24	Hypothetical protein	-	-	n	n	0		0.479219	0.334229	0.184595	0.186439		y	n	n
SVEN_0331000.1	569	0.24	Thioredoxin reductase 1	F:flavin adenine dinucleotide binding; P:ecdysis, collagen and cuticulin-based cuticle; F:thioredoxin-disulfide reductase activity; P:cell redox homeostasis; C:cytosol; P:oxidation-reduction process	Pyr_redox_dim, Pyr_redox_2	n	n	0		41.8829	15.6316	12.7407	60.0018		y	n	n
SVEN_1580500.1	190	0.23	DnaJ-like-2	P:protein folding; F:protein binding	DnaJ	n	n	2		1260.38	686.793	391.763	248.711		y	n	n
SVEN_0766800.2	407	0.23	Serine--pyruvate aminotransferase	P:metabolic process; F:serine-pyruvate transaminase activity; F:alanine-glyoxylate transaminase activity	Aminotran_5	n	n	1		39.4572	19.7873	47.9703	45.7971		y	n	n
SVEN_0684200.2	184	0.23	Glutamine synthetase/guanido kinase, catalytic domain; ATP:guanido phosphotransferase, N-terminal domain; ATP:guanido phosphotransferase, catalytic domain-containing protein	F:kinase activity; F:ATP binding; P:phosphorylation	ATP-gua_Ptrans	n	n	0		315.747	231.253	300.84	511.618		y	n	n
SVEN_0668900.1	185	0.23	Hypothetical protein	F:lipid binding	-	y	n	0		7.43191	1.8585	0.535444	0.180661		y	n	n
SVEN_0383500.1	184	0.23	Programmed cell death protein 6	C:integral to membrane; C:cytoplasm; P:proteolysis; F:calcium-dependent cysteine-type endopeptidase activity; F:calcium ion binding	EF-hand_7	n	n	0		81.4477	72.7577	80.1776	163.318		y	n	n
SVEN_0340000.1	402	0.23	Thioredoxin reductase 1	F:flavin adenine dinucleotide binding; F:thioredoxin-disulfide reductase activity; P:cell redox homeostasis; C:cell; P:oxidation-reduction process	Pyr_redox_2	n	n	2		0.174097	0.317087	0.760404	0.0673485		y	n	n
SVEN_1966800.1	191	0.22	Proteinase inhibitor I2, Kunitz metazoa domain-containing protein	P:negative regulation of endopeptidase activity; F:serine-type endopeptidase inhibitor activity	Kunitz_BPTI	y	n	7		8.14052	7.69934	166.874	58.8689		y	y	n
SVEN_1900600.1	402	0.22	Glutamine synthetase/guanido kinase, catalytic domain; ATP:guanido phosphotransferase, N-terminal domain; ATP:guanido phosphotransferase, catalytic domain-containing protein	P:phosphorylation; F:ATP binding; C:integral to membrane; F:arginine kinase activity	ATP-gua_PtransN, ATP-gua_Ptrans	n	n	0		195.511	199.534	107.819	424.161		y	n	n
SVEN_1730400.1	397	0.22	Peptidase M20 family; N-acyl-L-amino-acid amidohydrolase family; Peptidase M20, dimerisation domain-containing protein	C:cytoplasm; F:aminoacylase activity; P:cellular amino acid metabolic process; P:proteolysis; F:metallopeptidase activity	Peptidase_M20, M20_dimer	n	n	0		126.534	152.358	103.112	82.7551		y	n	n
SVEN_1091800.1	209	0.22	Protein DJ-1	-	DJ-1_PfpI	n	n	0		314.4	88.06	184.794	1014.68		y	y	n
SVEN_0617800.1	204	0.22	Hypothetical protein	C:integral to membrane	-	n	y	0		8.37682	10.057	10.5588	0.47243		y	n	n
SVEN_0113000.1	197	0.22	Calmodulin-like protein 3	C:integral to membrane; F:calcium ion binding	EF-hand_7	y	n	0		55.9964	40.657	77.9902	16.364		y	n	n
SVEN_1930700.2	216	0.21	Phosphatidylethanolamine-binding protein 1	-	PBP	n	n	3		565.894	341.716	422.964	600.88		y	y	n
SVEN_1930700.1	212	0.21	Phosphatidylethanolamine-binding protein 1	-	PBP	n	n	3		565.894	341.716	422.964	600.88		y	y	n
SVEN_1769100.1	433	0.21	Isocitrate dehydrogenase [NADP]	F:NAD binding; F:isocitrate dehydrogenase (NADP+) activity; F:magnesium ion binding; P:tricarboxylic acid cycle; P:isocitrate metabolic process	Iso_dh	n	n	1		19.3384	19.8775	26.8316	83.6902		y	n	n
SVEN_1120100.1	631	0.21	Translation elongation factor EFG, V domain; Translation elongation factor EFTu/EF1A, domain 2; Translation elongation factor EFG/EF2, domain IV; Translation protein, beta-barrel domain; Elongation factor G, III-V domain; Ribosomal protein S5 domain 2-type fold, subgroup; Ribosomal protein S5 domain 2-type fold; P-loop containing nucleoside triphosphate hydrolase domain-containing protein	F:translation elongation factor activity; P:determination of adult lifespan; P:apoptotic process; P:growth; P:hermaphrodite genitalia development; P:translational elongation; P:nematode larval development; F:GTPase activity; P:oogenesis; P:embryo development ending in birth or egg hatching; C:cytoplasm; F:GTP binding	GTP_EFTU_D2, EFG_IV, EFG_II, EFG_C	n	n	1		209.252	294.879	600.781	1214.65		y	n	n
SVEN_0275900.1	408	0.21	Calreticulin	P:protein folding; F:unfolded protein binding; F:carbohydrate binding; F:calcium ion binding; C:endoplasmic reticulum lumen	Calreticulin	y	n	2		843.883	2121.67	2710.66	3868.08		y	y	n
SVEN_1050800.1	207	0.2	Hypothetical protein	P:oxidation-reduction process; F:oxidoreductase activity; F:zinc ion binding	-	y	n	0		0	0.888843	2.03695	2.31523		y	n	n
SVEN_1898900.1	245	0.19	Eukaryotic translation initiation factor 6	F:translation initiation factor activity; P:translational initiation; C:nucleolus; P:ribosomal large subunit biogenesis; P:reproduction; F:ribosomal large subunit binding; F:ribosome binding; P:nematode larval development; P:receptor-mediated endocytosis; P:embryo development ending in birth or egg hatching; P:mature ribosome assembly; C:cytoplasm	eIF-6	n	n	0		201.239	228.826	156.83	153.4		y	n	n
SVEN_1722000.1	222	0.19	UPF0587 protein	F:nucleotide binding; F:GTP binding	DUF866	n	y	0		69.3215	84.4421	116.114	150.37		y	n	n
SVEN_1601500.1	219	0.19	Hypothetical protein	-	-	n	n	2		82.0056	177.526	21.4228	64.4867		y	n	n
SVEN_1062000.1	726	0.19	Cystathionine beta-synthase	C:cytoplasm; F:pyridoxal phosphate binding; F:cysteine synthase activity; F:heme binding; F:cystathionine beta-synthase activity; P:cysteine biosynthetic process from serine	PALP	n	n	5		35.5055	155.605	98.6315	151.245		y	y	n
SVEN_0645600.1	456	0.19	Astacin-like metalloendopeptidase	F:metalloendopeptidase activity; P:proteolysis; F:zinc ion binding; P:molting cycle, collagen and cuticulin-based cuticle	Astacin	n	n	9		0.401749	0.149069	0.218371	6.75758		y	y	y
SVEN_0510100.1	231	0.19	Proteasome subunit alpha type-2	C:cytoplasm; F:identical protein binding; P:embryo development ending in birth or egg hatching; P:nematode larval development; C:proteasome core complex, alpha-subunit complex; P:proteasomal ubiquitin-dependent protein catabolic process; P:proteasomal ubiquitin-independent protein catabolic process; C:nucleus; F:threonine-type endopeptidase activity	Proteasome_A_N, Proteasome	n	n	0		230.626	346.292	322.233	636.734		y	n	n
SVEN_0367500.1	699	0.19	Elongation factor, GTP-binding domain; Translation elongation factor EFTu/EF1A, domain 2; Small GTP-binding protein domain; Translation protein, beta-barrel domain; Elongation factor G, III-V domain; P-loop containing nucleoside triphosphate hydrolase domain-containing protein	F:translation elongation factor activity; P:determination of adult lifespan; P:apoptotic process; P:growth; P:hermaphrodite genitalia development; P:translational elongation; P:nematode larval development; F:GTPase activity; P:oogenesis; P:embryo development ending in birth or egg hatching; C:cytoplasm; F:GTP binding	GTP_EFTU_D2, GTP_EFTU, EFG_II	n	y	2		288.94	813.179	1834.2	1792.51		y	n	n
SVEN_1638200.1	246	0.18	Proteasome subunit alpha type-6	C:cytoplasm; P:embryo development ending in birth or egg hatching; P:nematode larval development; C:proteasome core complex, alpha-subunit complex; F:protein binding; P:molting cycle, collagen and cuticulin-based cuticle; P:proteasomal ubiquitin-dependent protein catabolic process; P:reproduction; P:determination of adult lifespan; P:locomotion; P:proteasomal ubiquitin-independent protein catabol…	Proteasome_A_N, Proteasome	n	n	0		136.304	98.6462	126.565	670.108		y	n	n
SVEN_0907400.3	989	0.18	Hypothetical protein	-	-	n	n	183		538.698	303.271	234.043	48.8632		y	n	n
SVEN_0519100.1	247	0.18	V-type proton ATPase subunit D	P:embryo development ending in birth or egg hatching; P:nematode larval development; F:ATPase activity, coupled to transmembrane movement of substances; P:transmembrane transport; P:reproduction; P:proton transport; C:membrane; P:apoptotic process	ATP-synt_D	n	n	4		114.83	97.7842	259.379	110.429		y	n	n
SVEN_0399200.1	250	0.18	Dihydropteridine reductase	F:oxidoreductase activity; P:oxidation-reduction process	adh_short	n	n	0		60.3008	44.1613	62.66	160.498		y	n	n
SVEN_0223900.1	481	0.18	4-aminobutyrate aminotransferase, mitochondrial	F:pyridoxal phosphate binding; P:biosynthetic process; F:4-aminobutyrate transaminase activity; C:mitochondrion; P:gamma-aminobutyric acid metabolic process	Aminotran_3	n	n	9		20.0905	20.2432	48.939	195.656		y	n	n
SVEN_0207100.2	242	0.18	CAP domain-containing protein	-	CAP	y	n	7		3746.22	779.716	1242.43	0.877112		y	n	n
SVEN_1765000.1	264	0.17	Short-chain dehydrogenase/reductase SDR family; Glucose/ribitol dehydrogenase family; NAD(P)-binding domain-containing protein	P:oxidation-reduction process; F:oxidoreductase activity	adh_short_C2	n	n	1		60.9833	107.982	113.88	106.555		y	n	n
SVEN_1754700.1	264	0.17	OB-fold nucleic acid binding domain, AA-tRNA synthetase-type; Winged helix-turn-helix DNA-binding domain; Nucleic acid-binding, OB-fold domain-containing protein	F:aminoacyl-tRNA ligase activity; P:metabolic process	-	n	n	3		10.7901	22.1628	22.5286	249.972		y	n	n
SVEN_1672600.1	258	0.17	Nematode fatty acid retinoid binding family-containing protein	F:vitamin binding; F:retinoid binding	Gp-FAR-1	y	n	6		138.266	267.426	492.211	174.099		y	y	n
SVEN_1480900.1	4222	0.17	Leucine-rich repeat-containing protein	F:protein binding	-	n	n	139		8.45336	40.0416	17.8991	0.53689		y	n	n
SVEN_0963300.1	808	0.17	Transitional endoplasmic reticulum ATPase	C:nucleoplasm; P:positive regulation of multicellular organism growth; C:Cdc48p-Npl4p-Ufd1p AAA ATPase complex; P:locomotion; P:collagen and cuticulin-based cuticle development; P:cell division; P:gonad development; P:ER-associated misfolded protein catabolic process; P:embryo development ending in birth or egg hatching; F:identical protein binding; P:nematode larval development; C:perinuclear re…	Vps4_C, CDC48_N, CDC48_2, AAA	n	n	14		164.401	195.24	304.37	777.525		y	n	n
SVEN_0907400.2	1026	0.17	Hypothetical protein	-	-	n	n	177		538.698	303.271	234.043	48.8632		y	n	n
SVEN_0801800.1	544	0.17	Pyruvate kinase	P:determination of adult lifespan; F:potassium ion binding; F:pyruvate kinase activity; P:nematode larval development; F:magnesium ion binding; F:kinase activity; P:embryo development ending in birth or egg hatching; P:glycolysis	PK_C, PK	n	n	1		216.125	195.976	344.284	70.5884		y	n	n
SVEN_0455900.1	263	0.17	Ribonuclease H domain; Ribonuclease H-like domain-containing protein	P:DNA metabolic process; P:nucleic acid phosphodiester bond hydrolysis; F:nucleotidyltransferase activity; F:nucleic acid binding; F:ribonuclease H activity	RNase_H	n	n	7		0.0968031	0.343443	0.756568	0.112586		y	n	n
SVEN_0442700.1	267	0.17	Putative L-aspartate dehydrogenase	P:pyridine nucleotide biosynthetic process; P:oxidation-reduction process; P:NADP catabolic process; F:oxidoreductase activity; F:NADP binding	DUF108	n	n	1		1.80457	5.67481	38.4526	29.0487		y	n	n
SVEN_0281800.1	255	0.17	Proteasome subunit beta type-1	P:determination of adult lifespan; P:proteasomal ubiquitin-dependent protein catabolic process; P:oviposition; F:threonine-type endopeptidase activity; P:body morphogenesis; P:nematode larval development; F:protein binding; P:proteasomal ubiquitin-independent protein catabolic process; P:locomotion; P:embryo development ending in birth or egg hatching; C:cytoplasm; C:proteasome core complex; C:nu…	Proteasome	n	n	1		190.375	101.798	83.9848	374.647		y	n	n
SVEN_0221400.1	1284	0.17	Hypothetical protein	F:lipid binding; F:retinol binding	NPA	y	n	15		113.037	104.291	213.999	138.431		y	y	n
SVEN_0207200.1	250	0.17	Cysteine-rich secretory protein, allergen V5/Tpx-1-related family; CAP domain-containing protein	C:extracellular region	CAP	y	n	10		0.103255	14.1253	191.857	0.240266		y	n	n
SVEN_0087100.1	263	0.17	Hydroxyacylglutathione hydrolase, mitochondrial	P:methylglyoxal catabolic process to D-lactate; F:hydroxyacylglutathione hydrolase activity	Lactamase_B, HAGH_C	n	n	3		40.1733	22.8635	53.4461	144.11		y	y	n
SVEN_0036300.1	254	0.17	Hypothetical protein	-	-	n	n	1		35.6153	37.8814	19.7629	31.545		y	n	n
SVEN_0972200.1	282	0.16	Proteinase inhibitor I2, Kunitz metazoa domain-containing protein	P:negative regulation of endopeptidase activity; F:serine-type endopeptidase inhibitor activity	Kunitz_BPTI	n	n	18		5.05605	1.29825	1.18288	1.64989		y	n	n
SVEN_0591700.1	248	0.16	Whey acidic protein-type 4-disulphide core domain-containing protein	F:peptidase inhibitor activity; C:extracellular region	-	y	n	7		1.25189	0.583925	1.05288	2.4277		y	n	n
SVEN_0405800.1	278	0.16	S-formylglutathione hydrolase	F:S-formylglutathione hydrolase activity; P:formaldehyde catabolic process	Esterase	n	n	0		13.544	14.3665	28.0209	47.5545		y	y	n
SVEN_1984600.1	584	0.15	Lamin Tail Domain domain; Intermediate filament protein family; Intermediate filament, ifa/ifb family-containing protein	P:oviposition; P:collagen and cuticulin-based cuticle development; P:growth; P:hermaphrodite genitalia development; P:molting cycle, collagen and cuticulin-based cuticle; P:body morphogenesis; P:nematode larval development; F:protein binding; P:locomotion; C:apical plasma membrane; P:receptor-mediated endocytosis; F:structural molecule activity; P:embryo development ending in birth or egg hatchin…	Filament	n	n	28		70.7696	115.093	534.33	150.266		y	n	n
SVEN_1818300.1	296	0.15	Glyoxalase 1	-	-	n	n	1		254.663	102.822	101.275	163.228		y	n	n
SVEN_1648700.1	263	0.15	Zinc finger, CCHC-type domain-containing protein	F:zinc ion binding; F:nucleic acid binding	-	n	n	0		0.0963401	0	0	0.112045		y	n	n
SVEN_0984100.1	280	0.15	FYVE zinc finger domain; Zinc finger, FYVE/PHD-type domain; Zinc finger, RING/FYVE/PHD-type domain; Zinc finger, FYVE-related domain-containing protein	F:metal ion binding	FYVE	n	n	19		38.9286	62.7601	47.1605	38.5986		y	y	y
SVEN_0945900.1	621	0.15	Heat shock 70 kDa protein 1A/1B	C:integral to membrane; F:ATP binding	HSP70	n	n	4		2719.87	2963.42	1726.58	5408.13		y	n	n
SVEN_0879900.1	291	0.15	Glycogenin	P:anatomical structure development; C:striated muscle dense body; P:metabolic process; P:multicellular organismal development; F:transferase activity, transferring glycosyl groups	Glyco_transf_8	n	n	3		76.874	31.5506	145.589	392.408		y	n	n
SVEN_0836800.1	285	0.15	Proteasome subunit beta type-11	C:cytoplasm; C:proteasome core complex; P:proteasomal ubiquitin-dependent protein catabolic process; P:proteasomal ubiquitin-independent protein catabolic process; C:nucleus; F:threonine-type endopeptidase activity	Proteasome	n	n	2		120.201	112.07	121.529	257.98		y	n	n
SVEN_0757500.1	285	0.15	Protein NipSnap	P:cellular metabolic process	NIPSNAP	n	n	3		173.691	107.875	126.438	107.67		y	n	n
SVEN_0490400.1	287	0.15	Putative deoxyribose-phosphate aldolase	C:cytoplasm; F:deoxyribose-phosphate aldolase activity; P:deoxyribonucleotide catabolic process; P:carbohydrate catabolic process	DeoC	n	n	0		16.4036	10.8085	19.4131	81.314		y	n	n
SVEN_0364400.1	277	0.15	Methylmalonic aciduria and homocystinuria type D protein, mitochondrial	P:cobalamin metabolic process	DUF2246	n	n	1		221.852	393.712	310.498	254.878		y	n	n
SVEN_1611900.1	301	0.14	Mitogen-activated protein kinase organizer 1	F:kinase activity; P:phosphorylation; F:protein binding	WD40	n	n	0		10.3954	16.4652	15.1307	14.0777		y	n	n
SVEN_1136600.1	596	0.14	Phosphoglucomutase-2	C:cytosol; P:anatomical structure development; P:galactose catabolic process; F:magnesium ion binding; P:glucose metabolic process; P:multicellular organismal development; F:phosphoglucomutase activity; C:nucleus; P:glycogen biosynthetic process	PGM_PMM_IV, PGM_PMM_III, PGM_PMM_II, PGM_PMM_I	n	n	0		6.77483	3.62228	15.3456	44.9625		y	n	n
SVEN_0910100.1	311	0.14	Ubiquitin fusion degradation protein 1 homolog	C:Cdc48p-Npl4p-Ufd1p AAA ATPase complex; P:ER-associated misfolded protein catabolic process; P:embryo development ending in birth or egg hatching; C:nucleus	UFD1	n	n	3		47.8231	33.7636	28.4179	34.0879		y	n	n
SVEN_0681300.2	921	0.14	Alpha actinin	P:embryo development ending in birth or egg hatching; P:mitosis; F:actin binding; P:protein catabolic process; F:calcium ion binding; C:striated muscle thin filament; C:striated muscle dense body	Spectrin, EFhand_Ca_insen, CH	n	n	15		24.7496	56.3153	206.049	58.1595		y	n	n
SVEN_0535800.1	313	0.14	GDP-L-fucose synthase	F:GDP-L-fucose synthase activity; P:'de novo' GDP-L-fucose biosynthetic process; F:coenzyme binding; P:oxidation-reduction process	Epimerase	n	n	0		205.419	43.0491	35.3855	86.7779		y	n	n
SVEN_0338200.1	653	0.14	Thioredoxin reductase 1	F:flavin adenine dinucleotide binding; P:ecdysis, collagen and cuticulin-based cuticle; F:thioredoxin-disulfide reductase activity; P:cell redox homeostasis; C:cytosol; P:oxidation-reduction process	Pyr_redox_dim, Pyr_redox_2	n	n	0		159.223	98.3159	73.7384	218.684		y	n	n
SVEN_0189000.1	314	0.14	Alcohol dehydrogenase [NADP(+)]	P:oxidation-reduction process; F:oxidoreductase activity	Aldo_ket_red	n	n	5		40.5832	32.8497	145.307	179.928		y	y	n
SVEN_1823600.1	326	0.13	Guanine nucleotide-binding protein subunit beta-2-like 1	P:positive regulation of ceramide biosynthetic process; C:cytoskeleton; F:protein kinase C binding; F:protein homodimerization activity; F:signaling adaptor activity; P:convergent extension involved in gastrulation; F:protein complex scaffold; C:midbody; P:positive regulation of intrinsic apoptotic signaling pathway; C:small ribosomal subunit; F:receptor activity; F:receptor tyrosine kinase bindi…	WD40	n	n	0		763.991	608.771	1336.95	4295.91		y	n	n
SVEN_1746300.1	652	0.13	NAD-dependent malic enzyme, mitochondrial	F:NAD binding; F:metal ion binding; P:malate metabolic process; P:oxidation-reduction process; F:malate dehydrogenase (decarboxylating) activity	malic, Malic_M	n	n	4		424.833	128.834	45.216	13.8789		y	n	n
SVEN_1481000.1	2323	0.13	Hypothetical protein	P:cytoskeletal anchoring at nuclear membrane; F:actin binding; F:actin filament binding; C:integral to membrane; C:nuclear envelope; C:SUN-KASH complex	-	n	n	85		13.3556	131.585	68.456	0.626927		y	n	n
SVEN_0904100.1	329	0.13	Isochorismatase-like domain; EF-hand domain; EF-hand domain pair-containing protein	F:nicotinamidase activity; P:nicotinamide metabolic process; F:calcium ion binding	Isochorismatase	n	n	2		1.39632	1.47188	1.45722	0.426807		y	n	n
SVEN_0623700.1	329	0.13	Mitochondrial thiamine pyrophosphate carrier	P:transmembrane transport; C:integral to membrane; P:chemical homeostasis; F:transmembrane transporter activity; P:anion transport	Mito_carr	n	n	0		5.65876	8.24255	12.5888	22.8769		y	n	n
SVEN_0357200.1	315	0.13	EF-hand domain; EF-hand domain pair-containing protein	P:nematode larval development; P:molting cycle, collagen and cuticulin-based cuticle; F:calcium ion binding; P:determination of adult lifespan; P:locomotion; P:cuticle development; C:endoplasmic reticulum	EF-hand_5	y	n	2		20.6008	47.9117	161.312	199.478		y	n	n
SVEN_0086300.1	328	0.13	Chromatin SPT2 family-containing protein	F:transferase activity; C:integral to membrane; P:metabolic process; C:membrane; F:acetylglucosaminyltransferase activity	SPT2	n	n	20		0	0.480181	1.42215	29.9864		y	y	n
SVEN_1945500.1	351	0.12	Hypothetical protein	-	-	n	y	21		0	0.067933	0.261474	0.236983		y	n	n
SVEN_1857800.1	369	0.12	Protocadherin domain-containing protein	C:integral to membrane; C:membrane	-	n	y	13		0.448911	2.23687	3.68911	1.56346		y	n	n
SVEN_1805100.2	8239	0.12	Down syndrome cell adhesion molecule-like protein 1	P:nervous system development; F:calcium ion binding; C:integral to membrane; P:gonad development; F:protein binding	fn3, VWA, I-set	n	n	639		5.39542	18.5808	26.9219	2.06381		y	n	n
SVEN_1786800.1	363	0.12	Probable isocitrate dehydrogenase [NAD] subunit alpha, mitochondrial	F:NAD binding; P:determination of adult lifespan; C:mitochondrion; F:isocitrate dehydrogenase (NAD+) activity; P:hermaphrodite genitalia development; P:tricarboxylic acid cycle; P:body morphogenesis; F:magnesium ion binding; P:locomotion; P:receptor-mediated endocytosis; P:embryo development ending in birth or egg hatching; P:RNA interference	Iso_dh	n	n	4		61.9795	21.9715	63.8027	233.259		y	n	n
SVEN_0798100.1	358	0.12	Lipid-binding serum glycoprotein, N-terminal domain; Bactericidal permeability-increasing protein, alpha/beta domain-containing protein	F:lipid binding	-	n	n	0		0.463675	0.561717	0	0.922897		y	n	n
SVEN_0592000.1	334	0.12	Mitochondrial ribosome-associated GTPase 1	C:mitochondrion; F:GTP binding	MMR_HSR1	n	n	2		1.94869	12.1701	16.4056	24.8963		y	n	n
SVEN_0476500.1	347	0.12	Inositol monophosphatase 3	C:integral to membrane; P:phosphatidylinositol phosphorylation	Inositol_P	n	y	3		55.9218	49.8122	65.8446	88.1279		y	n	n
SVEN_0119100.1	341	0.12	Peptidase M23 domain-containing protein	P:striated muscle myosin thick filament assembly	Peptidase_M23	y	n	0		22.1783	37.3794	54.545	41.3738		y	n	n
SVEN_1955300.1	408	0.11	Vacuolar protein-sorting-associated protein 36	P:multicellular organismal development; F:ubiquitin binding; F:phosphatidylinositol-3-phosphate binding	Vps36_ESCRT-II, EAP30	n	n	22		209.815	61.345	41.213	51.6362		y	n	n
SVEN_1815300.1	388	0.11	Glycerol-3-phosphate dehydrogenase, NAD-dependent, C-terminal domain; Glycerol-3-phosphate dehydrogenase, NAD-dependent family; 6-phosphogluconate dehydrogenase, C-terminal-like domain; Glycerol-3-phosphate dehydrogenase, NAD-dependent, N-terminal domain; Dehydrogenase, multihelical domain; NAD(P)-binding domain; Glycerol-3-phosphate dehydrogenase, NAD-dependent, eukaryotic family-containing prot…	P:carbohydrate metabolic process; F:NAD binding; F:glycerol-3-phosphate dehydrogenase [NAD+] activity; P:intracellular accumulation of glycerol; P:glycerol-3-phosphate catabolic process; F:glycerol-3-phosphate dehydrogenase activity; C:glycerol-3-phosphate dehydrogenase complex; F:protein homodimerization activity; P:oxidation-reduction process	NAD_Gly3P_dh_N, NAD_Gly3P_dh_C	n	n	4		185.164	32.6018	26.8126	107.179		y	n	n
SVEN_0793400.1	356	0.11	F-box domain-containing protein	F:protein binding	-	n	n	1		0.401396	0.23368	0.183547	0.155355		y	n	n
SVEN_0705200.1	385	0.11	Alpha-(1,3)-fucosyltransferase C	C:Golgi cisterna membrane; F:fucosyltransferase activity; P:fucosylation; P:protein glycosylation; C:integral to membrane	Glyco_transf_10, Glyco_tran_10_N	n	y	5		8.48197	35.8218	11.6802	3.3998		y	n	n
SVEN_0684200.1	400	0.11	Glutamine synthetase/guanido kinase, catalytic domain; ATP:guanido phosphotransferase, N-terminal domain; ATP:guanido phosphotransferase, catalytic domain-containing protein	F:kinase activity; F:ATP binding; P:phosphorylation	ATP-gua_PtransN, ATP-gua_Ptrans	n	y	2		315.747	231.253	300.84	511.618		y	n	n
SVEN_0657200.2	3534	0.11	Laminin B type IV domain; SEA domain; EGF-like, laminin domain; Low-density lipoprotein (LDL) receptor class A repeat; Immunoglobulin subtype 2 domain; Immunoglobulin subtype domain; Immunoglobulin-like domain; Immunoglobulin I-set domain; Immunoglobulin-like fold domain; Laminin B, subgroup domain-containing protein	F:structural molecule activity; P:hemidesmosome assembly; C:basement membrane; P:positive regulation of locomotion; P:myofibril assembly; P:muscle organ morphogenesis; P:embryo development ending in birth or egg hatching; P:fibroblast growth factor receptor signaling pathway; P:cell migration; F:protein binding	Ldl_recept_a, Laminin_EGF, Laminin_B, Ig_3, Ig_2, I-set	n	n	139		9.92604	10.1366	32.0345	13.8854		y	n	n
SVEN_0637200.1	364	0.11	Hypothetical protein	-	-	n	n	3		16.8133	8.31735	6.4303	66.3532		y	n	n
SVEN_0556500.1	827	0.11	Calpain-2 catalytic subunit	C:cytoplasm; P:proteolysis; F:calcium-dependent cysteine-type endopeptidase activity	Peptidase_C2, Calpain_III	n	n	0		347.646	197.526	236.785	91.6826		y	n	n
SVEN_0452400.1	382	0.11	Axud1	P:single-organism process; P:developmental process	CSRNP_N	n	n	21		54.4993	62.3927	46.7939	85.5628		y	n	n
SVEN_0449200.1	358	0.11	Hyaluronidase	P:carbohydrate metabolic process; F:hyalurononglucosaminidase activity	Glyco_hydro_56	y	n	1		0.731037	0.563635	0.291664	58.0264		y	n	n
SVEN_0438600.1	396	0.11	Obg-like ATPase 1	P:embryo development ending in birth or egg hatching; F:metal ion binding; F:GTP binding; F:ATPase activity; F:ATP binding; P:metabolic process; F:ribosomal large subunit binding; C:endoplasmic reticulum; F:ribosome binding	YchF-GTPase_C, MMR_HSR1	n	n	1		247.315	223.343	257.238	280.66		y	n	n
SVEN_0349600.1	392	0.11	Hypothetical protein	-	-	n	n	17		1.01582	1.1883	1.37153	0.762886		y	n	n
SVEN_0138600.1	400	0.11	RIC	F:GTP binding; C:intracellular; C:membrane; F:zinc ion binding; P:small GTPase mediated signal transduction; P:protein transport; F:protein binding	zf-C3HC4, Ras	n	n	18		1.34248	2.95781	4.526	17.4092		y	n	n
SVEN_0094700.1	391	0.11	Six-bladed beta-propeller, TolB-like domain; Strictosidine synthase, conserved region domain-containing protein	C:integral to membrane; P:biosynthetic process; F:strictosidine synthase activity	Str_synth	n	y	0		2.69693	16.7171	32.0681	4.52142		y	n	n
SVEN_1925100.2	848	0.1	Serine/threonine-protein kinase zyg-8	P:intracellular signal transduction; C:intracellular; F:protein kinase activity; P:protein phosphorylation; F:ATP binding	Pkinase, DCX	n	n	57		35.7471	24.6796	32.2036	23.1457		y	n	n
SVEN_1774300.1	427	0.1	FK506-binding protein 59	P:protein folding; F:protein binding	TPR_1, FKBP_C	n	n	9		159.313	194.69	163.282	400.41		y	n	n
SVEN_1713300.1	441	0.1	Vielfaltig	P:regulation of transcription, DNA-dependent; F:metal ion binding; F:double-stranded DNA binding; C:mitochondrion	-	n	n	15		1.61726	1.70518	4.17308	3.1473		y	n	n
SVEN_1641800.2	425	0.1	Probable methylmalonyl-CoA mutase, mitochondrial	F:cobalamin binding; C:integral to membrane; F:metal ion binding; P:metabolic process; F:methylmalonyl-CoA mutase activity	MM_CoA_mutase, B12-binding	n	n	0		88.4162	202.701	483.677	72.8888		y	n	n
SVEN_1614100.1	419	0.1	Mechanosensory abnormality protein 6	C:integral to membrane; F:arylesterase activity; P:metabolic process	Arylesterase	n	y	0		20.8012	12.5683	9.16792	1.92582		y	n	n
SVEN_1104700.1	429	0.1	Ornithine/DAP/Arg decarboxylase family; Ornithine decarboxylase family; Alanine racemase/group IV decarboxylase, C-terminal domain; Orn/DAP/Arg decarboxylase 2, C-terminal domain; Orn/DAP/Arg decarboxylase 2, N-terminal domain-containing protein	P:polyamine biosynthetic process; F:lyase activity	Orn_DAP_Arg_deC, Orn_Arg_deC_N	n	n	1		116.463	37.3096	176.899	262.072		y	n	n
SVEN_1047500.1	399	0.1	AT25102p	F:metal ion binding	Tektin	n	n	6		3.10253	3.4902	3.86825	0.135875		y	n	n
SVEN_0968900.1	419	0.1	Aminotransferase, class I/classII domain; 2-amino-3-ketobutyrate coenzyme A ligase family; Pyridoxal phosphate-dependent transferase, major region, subdomain 1; Pyridoxal phosphate-dependent transferase, major region, subdomain 2; Pyridoxal phosphate-dependent transferase domain-containing protein	F:pyridoxal phosphate binding; P:threonine catabolic process; P:biosynthetic process; F:glycine C-acetyltransferase activity	Aminotran_1_2	n	n	1		44.092	35.3998	20.5072	13.2881		y	n	n
SVEN_0834400.1	888	0.1	Probable cytoplasmic aconitate hydratase	F:metal ion binding; P:cellular iron ion homeostasis; F:RNA binding; P:tricarboxylic acid cycle; F:4 iron, 4 sulfur cluster binding; F:aconitate hydratase activity; C:cytosol	Aconitase_C, Aconitase	n	n	10		6.76944	21.9663	53.5118	94.7969		y	n	n
SVEN_0783900.1	432	0.1	G protein-coupled receptor, rhodopsin-like family; GPCR, rhodopsin-like, 7TM domain-containing protein	C:integral to membrane; P:G-protein coupled receptor signaling pathway; F:G-protein coupled receptor activity	7tm_1	n	y	13		28.577	12.8643	10.3838	1.48738		y	n	n
SVEN_0432100.1	462	0.1	Elongation factor 1-alpha	C:cytoplasm; F:translation elongation factor activity; F:GTP binding; P:translational elongation; F:GTPase activity	GTP_EFTU_D3, GTP_EFTU_D2, GTP_EFTU	n	n	3		3338.8	3209.23	5680.09	16441.6		y	n	y
SVEN_0364500.2	5830	0.1	Nuclear anchorage protein 1	C:integral to membrane; C:SUN-KASH complex; P:cytoskeletal anchoring at nuclear membrane; F:actin filament binding	KASH, CH	n	n	230		74.6497	183.931	87.6441	3.52556		y	n	n
SVEN_0359400.1	411	0.1	Protein of unknown function DUF273 family-containing protein	C:integral to membrane; C:membrane	DUF273	y	n	2		0.848481	0.280762	0.123428	0		y	n	n
SVEN_0335900.1	406	0.1	UDP-glucuronosyl/UDP-glucosyltransferase family-containing protein	C:integral to membrane; F:transferase activity, transferring hexosyl groups; P:metabolic process	UDPGT	n	y	2		0.860566	0.911613	2.75535	0.798943		y	n	n
SVEN_0274200.1	446	0.1	Protein phosphatase 2C (PP2C)-like domain-containing protein	P:protein dephosphorylation; F:protein serine/threonine phosphatase activity; F:manganese ion binding; F:magnesium ion binding	PP2C_C, PP2C	n	n	12		242.166	362.72	238.826	298.984		y	n	n
SVEN_0189300.1	439	0.1	Homogentisate 1,2-dioxygenase	C:integral to membrane; P:oxidation-reduction process; P:striated muscle myosin thick filament assembly; F:metal ion binding; C:striated muscle dense body; P:L-phenylalanine catabolic process; F:homogentisate 1,2-dioxygenase activity; P:tyrosine catabolic process	HgmA	n	n	3		11.6944	11.1949	15.2406	82.2573		y	n	n
SVEN_0139400.1	420	0.1	Calsequestrin	C:cytoplasm; C:apical plasma membrane; P:calcium ion homeostasis; C:sarcolemma; F:protein binding; F:calcium ion binding; P:locomotion; C:nucleus	Calsequestrin	y	n	2		1793.99	174.448	276.035	67.0903		y	n	n
SVEN_0090600.1	415	0.1	Probable tRNA N6-adenosine threonylcarbamoyltransferase, mitochondrial	F:transferase activity; P:metabolic process	Peptidase_M22	n	n	4		6.54463	16.7365	11.5302	49.2661		y	n	n
SVEN_1766700.1	464	0.09	Protein GLB-20	F:heme binding; F:oxygen binding	-	n	n	33		59.5268	20.4513	10.6991	3.71232		y	n	n
SVEN_1743900.1	458	0.09	Ubiquitin-like domain; Ubiquitin family-containing protein	P:male meiosis I; P:ubiquitin-dependent protein catabolic process; P:seminiferous tubule development; P:female gonad development; C:extracellular vesicular exosome; C:myelin sheath; P:ubiquitin homeostasis; C:extracellular space; P:fat pad development; F:protease binding; P:energy homeostasis; ; P:female meiosis I; P:hypothalamus gonadotrophin-releasing hormone neuron development; C:cytoplasm; C:…	ubiquitin	n	n	0		1762.17	1027.97	341.094	1631.95		y	y	n
SVEN_1739500.1	499	0.09	Aldehyde dehydrogenase family 8 member A1	F:aldehyde dehydrogenase (NAD) activity; P:biological regulation; P:oxidation-reduction process	Aldedh	n	n	2		6.53122	4.76763	14.3088	24.4589		y	n	n
SVEN_1735200.1	428	0.09	Cytosolic endo-beta-N-acetylglucosaminidase	P:metabolic process; F:mannosyl-glycoprotein endo-beta-N-acetylglucosaminidase activity; C:cytoplasm	Glyco_hydro_85	n	n	0		17.1681	20.0442	26.5847	45.8529		y	n	n
SVEN_1714700.1	937	0.09	C-1-tetrahydrofolate synthase, cytoplasmic	P:oxidation-reduction process; F:methylenetetrahydrofolate dehydrogenase (NADP+) activity; P:folic acid-containing compound biosynthetic process; F:ATP binding; F:formate-tetrahydrofolate ligase activity	THF_DHG_CYH_C, THF_DHG_CYH, FTHFS	n	n	2		39.0453	43.7476	83.623	80.2675		y	n	n
SVEN_1650200.1	469	0.09	Epidermal growth factor-like domain; von Willebrand factor, type C domain; EGF-like calcium-binding domain; Concanavalin A-like lectin/glucanases superfamily domain; Green fluorescent protein-like domain-containing protein	F:calcium ion binding; F:protein binding	VWC, EGF_CA, EGF	y	n	7		19.6027	29.5759	28.7404	10.5507		y	n	n
SVEN_1632100.1	491	0.09	FAD binding domain; Flavocytochrome c family; Succinate dehydrogenase/fumarate reductase flavoprotein, catalytic domain-containing protein	F:succinate dehydrogenase activity; P:oxidation-reduction process	FAD_binding_2	n	n	1		32.0543	39.5643	73.9679	208.912		y	y	n
SVEN_1571300.1	484	0.09	Uncharacterized integrin beta-like protein	C:integral to membrane; P:cell adhesion; P:integrin-mediated signaling pathway	Integrin_beta, EGF_2	y	n	15		65.9056	109.269	121.813	69.8509		y	n	n
SVEN_1019300.1	493	0.09	Aminotransferase, class I/classII domain; Pyridoxal phosphate-dependent transferase, major region, subdomain 1; Pyridoxal phosphate-dependent transferase, major region, subdomain 2; Pyridoxal phosphate-dependent transferase domain-containing protein	F:pyridoxal phosphate binding; P:biosynthetic process; F:catalytic activity	Aminotran_1_2	n	n	4		30.3448	19.8372	31.3882	76.0371		y	n	n
SVEN_0947700.1	447	0.09	Protein LGC-21	C:integral to membrane; P:ion transmembrane transport; F:extracellular ligand-gated ion channel activity	Neur_chan_LBD	y	y	2		3.54463	1.01721	1.17353	1.72829		y	n	n
SVEN_0747100.1	462	0.09	Prolactin-releasing peptide receptor	C:integral to membrane; P:neuropeptide signaling pathway; F:neuropeptide Y receptor activity	7tm_1	n	y	1		17.6638	9.34731	13.4683	1.54964		y	y	y
SVEN_0632900.1	453	0.09	Phenylalanine-4-hydroxylase	P:response to oxidative stress; P:oxidation-reduction process; P:determination of adult lifespan; P:collagen and cuticulin-based cuticle development; P:melanin biosynthetic process; P:L-phenylalanine catabolic process; P:tyrosine biosynthetic process; P:reproduction; F:tryptophan 5-monooxygenase activity; F:protein binding; P:tryptophan catabolic process; F:amino acid binding; P:embryo developmen…	Biopterin_H, ACT	n	n	5		173.801	49.7485	41.7847	47.6606		y	n	n
SVEN_0554400.1	473	0.09	Lysosomal protective protein	F:serine-type carboxypeptidase activity; P:proteolysis	Peptidase_S10	y	n	3		206.966	100.262	198.029	841.829		y	n	y
SVEN_0143800.1	496	0.09	V-type proton ATPase subunit B, kidney	F:proton-transporting ATPase activity, rotational mechanism; P:ATP metabolic process; P:growth; C:proton-transporting V-type ATPase, V1 domain; P:regulation of intracellular pH; P:ATP hydrolysis coupled proton transport; P:locomotion; P:positive regulation of programmed cell death; P:apoptotic process; P:regulation of syncytium formation by plasma membrane fusion; P:embryo development ending in b…	ATP-synt_ab_N, ATP-synt_ab	n	n	2		216.403	76.4525	211.797	282.215		y	n	n
SVEN_0062500.1	435	0.09	F-box domain-containing protein	F:protein binding	-	n	n	0		0.264967	0.577611	1.2117	3.13565		y	n	n
SVEN_0024700.1	920	0.09	LDLR class B repeat; Epidermal growth factor-like domain; EGF-like calcium-binding domain; Low-density lipoprotein (LDL) receptor class A repeat; Six-bladed beta-propeller, TolB-like domain-containing protein	C:membrane; F:protein binding; F:calcium ion binding	Ldl_recept_b, Ldl_recept_a, EGF_CA	y	y	28		1.37365	1.88604	12.1537	134.11		y	n	n
SVEN_1897300.1	1022	0.08	Dehydrogenase, E1 component domain; Transketolase-like, pyrimidine-binding domain; 2-oxoglutarate dehydrogenase, E1 component family-containing protein	P:determination of adult lifespan; P:reproduction; C:mitochondrial matrix; C:oxoglutarate dehydrogenase complex; C:mitochondrial membrane; C:cytosol; P:tricarboxylic acid cycle; P:glycolysis; P:embryo development ending in birth or egg hatching; F:oxoglutarate dehydrogenase (succinyl-transferring) activity; F:thiamine pyrophosphate binding; P:nematode larval development	Transket_pyr, OxoGdeHyase_C, E1_dh, 2-oxogl_dehyd_N	n	n	21		92.7198	48.8961	73.2014	119.105		y	n	n
SVEN_1847600.1	529	0.08	Zinc finger, CCCH-type domain; Ribonuclease Zc3h12a-like domain-containing protein	F:metal ion binding	RNase_Zc3h12a	n	n	42		54.5512	46.3315	24.1881	3.89179		y	n	n
SVEN_1815900.1	531	0.08	Alpha-aminoadipic semialdehyde dehydrogenase	P:cellular aldehyde metabolic process; P:oxidation-reduction process; F:aldehyde dehydrogenase (NAD) activity; F:L-aminoadipate-semialdehyde dehydrogenase activity	Aldedh	n	n	3		24.4534	33.4581	80.0132	91.7341		y	n	n
SVEN_1735500.1	506	0.08	Nemo-like kinase	F:MAP kinase activity; C:intracellular; P:MAPK cascade; F:ATP binding	Pkinase	n	n	31		58.4938	38.7912	9.65358	10.8223		y	n	n
SVEN_1692900.1	530	0.08	Putative U5 small nuclear ribonucleoprotein 200 kDa helicase	C:viral nucleocapsid; F:protein transporter activity; F:nucleic acid binding; P:posttranslational protein targeting to membrane, translocation; C:ribonucleoprotein complex; F:ATP binding; F:helicase activity; P:metabolic process; F:protein binding	Sec63	n	y	2		24.327	31.2769	27.2954	52.6744		y	n	n
SVEN_1629000.2	542	0.08	Dihydrolipoyllysine-residue acetyltransferase component of pyruvate dehydrogenase complex, mitochondrial	F:dihydrolipoyllysine-residue acetyltransferase activity; P:pyruvate metabolic process; C:pyruvate dehydrogenase complex; C:mitochondrial matrix	E3_binding, Biotin_lipoyl, 2-oxoacid_dh	n	n	23		394.996	170.358	134.166	312.665		y	n	n
SVEN_1629000.1	527	0.08	Dihydrolipoyllysine-residue acetyltransferase component of pyruvate dehydrogenase complex, mitochondrial	F:dihydrolipoyllysine-residue acetyltransferase activity; P:pyruvate metabolic process; C:pyruvate dehydrogenase complex; C:mitochondrial matrix	E3_binding, Biotin_lipoyl, 2-oxoacid_dh	n	n	26		394.996	170.358	134.166	312.665		y	n	n
SVEN_1335300.1	522	0.08	Reverse transcriptase domain; Zinc finger, CCHC-type domain-containing protein	F:zinc ion binding; F:nucleic acid binding	RVT_1	n	n	21		0.0431221	0	0.0233455	0.100006		y	n	n
SVEN_1049600.1	528	0.08	Spermatogenesis-defective protein 39 homolog	-	-	n	n	8		15.0716	15.0226	31.1992	36.7294		y	n	n
SVEN_0849400.1	521	0.08	Reverse transcriptase domain-containing protein	F:nucleic acid binding; P:DNA integration; P:proteolysis; F:aspartic-type endopeptidase activity	RVT_1	y	n	0		0	0.106517	0	0.0501108		y	n	n
SVEN_0791200.1	536	0.08	Pyruvate kinase	P:determination of adult lifespan; F:potassium ion binding; F:pyruvate kinase activity; P:nematode larval development; F:magnesium ion binding; F:kinase activity; P:embryo development ending in birth or egg hatching; P:glycolysis	PK_C, PK	n	n	5		107.431	57.3991	61.1325	25.5345		y	n	n
SVEN_0352700.1	560	0.08	Hypothetical protein	-	-	y	n	64		122.305	4.45485	0.172397	0.0924654		y	n	n
SVEN_0145100.2	526	0.08	Intermediate filament protein family-containing protein	C:intermediate filament; F:structural molecule activity	Filament	n	n	16		27.1756	44.3651	216.521	123.936		y	y	n
SVEN_0141900.1	525	0.08	Aromatic amino acid hydroxylase family; Tyrosine 3-monooxygenase-like family; Aromatic amino acid hydroxylase, C-terminal domain-containing protein	P:serotonin biosynthetic process from tryptophan; P:defense response; P:oxidation-reduction process; P:determination of adult lifespan; C:neuron projection; P:positive regulation of transforming growth factor beta receptor signaling pathway; P:response to starvation; P:regulation of pharyngeal pumping; C:intracellular; P:regulation of oviposition; P:dauer larval development; F:tryptophan 5-monoox…	Biopterin_H	n	n	2		3.25637	1.83727	1.60031	0.546517		y	n	n
SVEN_0067400.1	518	0.08	Nuclear protein localization protein 4 homolog	F:protein binding; P:multicellular organismal development; C:nucleus; F:zinc ion binding; P:ubiquitin-dependent protein catabolic process	zf-NPL4, NPL4	n	n	10		93.383	63.4112	72.4697	105.26		y	n	n
SVEN_0055800.1	551	0.08	Fatty-acid amide hydrolase 1	F:hydrolase activity; F:carbon-nitrogen ligase activity, with glutamine as amido-N-donor; P:metabolic process	Amidase	n	n	1		67.1949	53.7086	56.8054	45.9907		y	n	n
SVEN_0009100.2	502	0.08	Phospholipase D/Transphosphatidylase domain-containing protein	P:metabolic process; F:catalytic activity	PLDc_3, PLDc	n	y	2		65.2287	25.0909	32.1543	50.8511		y	n	n
SVEN_0009100.1	496	0.08	Phospholipase D/Transphosphatidylase domain-containing protein	P:metabolic process; F:catalytic activity	PLDc_3, PLDc	n	n	2		65.2287	25.0909	32.1543	50.8511		y	n	n
SVEN_0007000.1	496	0.08	Major facilitator superfamily domain, general substrate transporter-containing protein	F:transmembrane transporter activity; P:transmembrane transport; C:integral to membrane	-	n	y	0		1.09594	0.270469	0.470385	26.6381		y	n	n
SVEN_1983800.2	1134	0.07	Neuroglian	C:integral to membrane; P:apical constriction involved in gastrulation; C:lateral plasma membrane; C:neuronal cell body membrane; F:ankyrin binding; C:cell-cell adherens junction; C:dendrite membrane; P:cell migration involved in gastrulation; C:axolemma; P:establishment of mitotic spindle orientation; P:dendrite morphogenesis; C:sarcomere	fn3, Ig_3, Ig_2, I-set, Bravo_FIGEY	n	y	9		40.1797	37.8015	62.9062	37.7253		y	n	n
SVEN_1835300.2	596	0.07	Probable replication factor A 73 kDa subunit	F:DNA binding; P:DNA replication; F:nucleic acid binding; P:DNA repair; P:DNA recombination; C:nucleus	Rep_fac-A_C, REPA_OB_2	n	n	8		17.4595	10.1283	10.4021	17.8212		y	n	n
SVEN_1729300.2	579	0.07	Lamin Tail Domain domain; Intermediate filament protein family; Intermediate filament, ifa/ifb family-containing protein	C:intermediate filament; F:structural molecule activity	Filament	n	n	40		3.3502	19.9463	76.3259	24.8864		y	n	n
SVEN_1597900.1	593	0.07	Nucleoside phosphorylase domain-containing protein	F:catalytic activity; P:nucleoside metabolic process	-	n	n	6		10.8927	16.7425	32.2799	63.1343		y	n	n
SVEN_1061100.1	624	0.07	Heat shock 70 kDa protein 1A/1B	P:response to yeast; F:ATP binding; P:response to hypoxia; F:2-alkenal reductase [NAD(P)] activity; C:extracellular region; P:oxidation-reduction process	HSP70	y	n	1		92.6228	244.613	573.863	1735.02		y	n	n
SVEN_0679500.1	637	0.07	NAD-dependent malic enzyme, mitochondrial	F:NAD binding; F:metal ion binding; P:malate metabolic process; P:oxidation-reduction process; F:malate dehydrogenase (decarboxylating) activity	malic, Malic_M	n	n	5		2.67811	6.75487	32.0348	179.773		y	n	n
SVEN_0679300.1	568	0.07	Intermediate filament protein family; Intermediate filament, ifa/ifb family-containing protein	C:cytoplasm; P:embryo development ending in birth or egg hatching; P:nematode larval development; P:meiosis; C:intermediate filament; P:growth; F:structural molecule activity	Filament	n	n	26		81.9662	93.3964	265.395	18.7502		y	n	n
SVEN_0588200.1	556	0.07	Nitrogen permease regulator 2-like protein	C:integral to membrane; P:GPI anchor biosynthetic process; F:catalytic activity; P:aromatic amino acid family metabolic process; C:endoplasmic reticulum membrane; F:protein binding	NPR2, GST_N_3, GST_C_3	n	n	0		80.794	39.3321	26.6572	51.2162		y	n	n
SVEN_0286500.1	644	0.07	Succinate dehydrogenase [ubiquinone] flavoprotein subunit, mitochondrial	P:electron transport chain; C:mitochondrial inner membrane; P:tricarboxylic acid cycle; P:body morphogenesis; F:flavin adenine dinucleotide binding; F:succinate dehydrogenase (ubiquinone) activity; P:embryo development ending in birth or egg hatching	Succ_DH_flav_C, FAD_binding_2	n	n	1		240.944	221.332	439.042	655.238		y	n	n
SVEN_0232300.1	553	0.07	Armadillo-like helical domain; Armadillo-type fold domain-containing protein	F:binding	-	n	n	6		18.0758	21.3596	17.4001	39.9451		y	n	n
SVEN_0218700.1	569	0.07	Probable tRNA (uracil-O(2)-)-methyltransferase	F:binding; P:methylation; F:methyltransferase activity	AdoMet_MTase	n	n	0		11.558	12.5669	17.418	15.7158		y	n	n
SVEN_0204500.1	666	0.07	Heat shock 70 kDa protein 1A/1B	F:ATP binding	HSP70	y	n	1		1091.37	1248.15	914.657	166.925		y	n	n
SVEN_0190200.1	592	0.07	Coronin-1C	F:actin filament binding; C:actin cytoskeleton; P:actin cytoskeleton organization	WD40_4, WD40, DUF1899	n	n	14		185.145	49.9172	65.7956	18.3887		y	n	n
SVEN_0183200.1	628	0.07	ATP-dependent zinc metalloprotease YME1L1	P:proteolysis; F:ATP binding; F:metalloendopeptidase activity	Peptidase_M41, AAA	n	n	5		4.00661	3.81325	3.52323	5.62155		y	n	n
SVEN_0050900.1	559	0.07	Hypothetical protein	-	-	n	n	47		70.4038	30.3818	31.3751	5.92955		y	n	n
SVEN_1986100.1	672	0.06	Protein C9orf72	-	C9orf72-like	n	n	11		221.982	215.107	71.7953	40.6628		y	n	n
SVEN_1983800.3	1373	0.06	Neuroglian	C:integral to membrane; P:apical constriction involved in gastrulation; C:lateral plasma membrane; C:neuronal cell body membrane; F:ankyrin binding; C:cell-cell adherens junction; C:dendrite membrane; P:cell migration involved in gastrulation; C:axolemma; P:establishment of mitotic spindle orientation; P:dendrite morphogenesis; C:sarcomere	fn3, Ig_3, Ig_2, I-set, Bravo_FIGEY	n	y	10		40.1797	37.8015	62.9062	37.7253		y	n	n
SVEN_1893400.4	5244	0.06	Fibronectin, type III domain; Immunoglobulin-like fold domain-containing protein	C:hemidesmosome; P:single-multicellular organism process; P:hemidesmosome assembly; C:membrane; F:protein binding	fn3	y	n	160		12.7112	33.4551	101.074	8.74251		y	n	n
SVEN_1878700.1	665	0.06	TBC1 domain family member 5	C:integral to membrane; C:membrane	RabGAP-TBC	n	n	42		65.9952	35.9914	27.3512	49.7389		y	n	n
SVEN_1862800.1	659	0.06	Rac GTPase-activating protein 1	P:intracellular signal transduction	RhoGAP, C1_1	n	n	60		7.86872	6.05099	2.63892	127.246		y	n	n
SVEN_1681700.1	723	0.06	Integrin alpha pat-2	P:multicellular organismal development; P:cell adhesion; P:positive regulation of locomotion; P:integrin-mediated signaling pathway; C:M band; C:cell surface; C:integrin complex; P:anatomical structure development; C:striated muscle dense body; F:transmembrane signaling receptor activity; P:positive regulation of engulfment of apoptotic cell	Integrin_alpha2, FG-GAP	y	n	4		1.59943	5.94088	30.7523	19.9669		y	n	n
SVEN_1641800.1	732	0.06	Probable methylmalonyl-CoA mutase, mitochondrial	F:metal ion binding; F:methylmalonyl-CoA mutase activity; F:cobalamin binding; C:mitochondrial matrix; P:metabolic process	MM_CoA_mutase, B12-binding	n	n	9		88.4162	202.701	483.677	72.8888		y	n	n
SVEN_1044200.1	694	0.06	Hypothetical protein	-	-	n	n	30		12.5118	5.63707	0.593297	60.2969		y	n	n
SVEN_1028000.1	634	0.06	Tubulin--tyrosine ligase-like protein 12	C:striated muscle dense body; F:ligase activity; P:cellular protein modification process; C:endoplasmic reticulum; C:sarcomere	TTL	n	n	3		107.892	90.1432	60.2743	52.0038		y	n	n
SVEN_1011800.1	721	0.06	BcDNA.GH07066	F:O-acyltransferase activity; P:cellular lipid metabolic process; C:membrane; C:mitochondrion	Acyltransferase	n	n	8		11.3394	14.8232	20.1532	38.7876		y	n	n
SVEN_0997200.1	695	0.06	Heat shock protein HSP 90-alpha 1	P:protein folding; F:ATP binding; F:unfolded protein binding; P:response to stress	HSP90, HATPase_c	n	n	5		223.005	432.44	199.352	1075		y	y	n
SVEN_0980100.1	694	0.06	Kinesin-like protein KIF11	F:microtubule motor activity; C:cytosol; C:spindle pole; C:spindle microtubule; P:spindle assembly involved in mitosis; P:microtubule-based movement; C:kinesin complex; F:protein kinase binding; P:antigen processing and presentation of exogenous peptide antigen via MHC class II; P:regulation of mitotic centrosome separation; C:membrane; P:blood coagulation; F:microtubule binding; F:ATP binding	Kinesin	n	n	10		0	0	0.050854	1.05912		y	n	n
SVEN_0739600.2	717	0.06	DNA-binding protein SMUBP-2	F:organic cyclic compound binding; F:heterocyclic compound binding	AAA_12, AAA_11	n	n	18		5.32369	8.52235	10.8744	5.38902		y	n	n
SVEN_0678900.1	638	0.06	Protein-tyrosine phosphatase, receptor/non-receptor type domain; Protein-tyrosine/Dual specificity phosphatase domain; Protein-tyrosine phosphatase, catalytic domain-containing protein	F:protein tyrosine phosphatase activity; P:protein dephosphorylation	Y_phosphatase	n	n	2		0.0690858	0.0169534	0.223331	1.16104		y	n	n
SVEN_0648800.1	677	0.06	Probable ubiquitin-conjugating enzyme protein 17	P:metabolic process; F:catalytic activity	UQ_con	n	n	18		59.2827	29.8095	22.1272	3.56452		y	n	n
SVEN_0635600.1	642	0.06	FERM domain; Pleckstrin homology-like domain; FERM/acyl-CoA-binding protein, 3-helical bundle domain; FERM, N-terminal domain; FERM, C-terminal PH-like domain; FERM central domain; Band 4.1 domain; Band 4.1 family-containing protein	C:cytoskeleton; C:plasma membrane; F:actin binding; F:structural molecule activity	FERM_N, FERM_M, FERM_C, 4_1_CTD	n	n	45		30.8425	45.8946	75.0357	55.1507		y	n	n
SVEN_0581600.1	697	0.06	Glycoside hydrolase, family 13, N-terminal domain; Glycosyl hydrolase, family 13, catalytic domain; Alpha-amylase, C-terminal all beta domain; 1,4-alpha-glucan-branching enzyme, GlgB family; Glycosyl hydrolase, family 13, subfamily, catalytic domain; Glycosyl hydrolase, family 13, all-beta domain; Glycoside hydrolase, catalytic domain; Immunoglobulin-like fold domain; Immunoglobulin E-set domain;…	F:cation binding; F:1,4-alpha-glucan branching enzyme activity; F:hydrolase activity, hydrolyzing O-glycosyl compounds; P:apoptotic process; P:body morphogenesis; P:oogenesis; P:embryo development ending in birth or egg hatching; P:glycogen biosynthetic process	CBM_48, Alpha-amylase_C, Alpha-amylase	n	n	1		8.0179	30.6622	86.5616	63.3328		y	n	n
SVEN_0388200.1	678	0.06	Hook-related protein family-containing protein	P:double-strand break repair; F:hydrolase activity; P:DNA recombination; F:DNA binding; P:early endosome to late endosome transport; P:spermatid development; F:identical protein binding; P:lysosome organization; C:microtubule cytoskeleton; F:actin binding; P:endosome organization; C:HOPS complex; C:FHF complex; P:endosome to lysosome transport	HOOK	n	n	25		18.9103	29.65	47.9045	20.1165		y	n	n
SVEN_0341100.1	755	0.06	N-terminal kinase-like protein	F:protein kinase activity; P:protein phosphorylation; F:ATP binding; C:membrane	Pkinase	n	n	33		53.0227	39.73	43.1533	95.3353		y	n	n
SVEN_0321800.1	638	0.06	Carnitine O-acetyltransferase	P:metabolic process; F:transferase activity, transferring acyl groups	Carn_acyltransf	n	n	5		83.8357	87.2083	126.815	23.2609		y	n	n
SVEN_0302600.1	688	0.06	Soluble guanylate cyclase gcy-37	P:intracellular signal transduction; F:guanylate cyclase activity; C:intracellular; F:heme binding; P:cGMP biosynthetic process	HNOBA, HNOB, Guanylate_cyc	n	n	1		0.0636293	0.327448	0.479216	0.294945		y	n	n
SVEN_0287300.1	757	0.06	Prolyl endopeptidase	F:serine-type exopeptidase activity; P:proteolysis; F:serine-type endopeptidase activity	Peptidase_S9_N, Peptidase_S9	n	y	5		7.37277	9.19487	12.6944	83.3964		y	n	n
SVEN_0129900.1	733	0.06	Solute carrier family 22 member 13	C:integral to membrane; P:transmembrane transport; F:transmembrane transporter activity	Sugar_tr	n	y	0		2.64359	4.82805	6.30426	0.722764		y	n	n
SVEN_1937100.1	853	0.05	DOMON domain-containing protein	-	DOMON	y	n	140		7.65662	2.00231	2.48887	1.381		y	n	n
SVEN_1843100.1	842	0.05	Glycogen phosphorylase, muscle form	C:cytoplasm; P:embryo development ending in birth or egg hatching; F:glycogen phosphorylase activity; P:glycogen catabolic process; F:pyridoxal phosphate binding	Phosphorylase	n	n	3		44.0653	22.9542	54.3519	9.57504		y	n	n
SVEN_1771700.1	836	0.05	Microsomal triglyceride transfer protein	F:lipid transporter activity; P:single-organism cellular process; P:lipid transport	-	y	n	0		3.81635	5.25402	15.4842	9.6487		y	n	n
SVEN_1758600.1	789	0.05	Squamous cell carcinoma antigen recognized by T-cells 3	F:nucleic acid binding; F:nucleotide binding; F:protein binding	RRM_1	n	n	36		34.8727	39.9707	47.6467	65.2601		y	n	n
SVEN_0777600.1	763	0.05	Heat shock protein HSP 90-alpha 1	C:cell surface; C:brush border membrane; F:Rho GDP-dissociation inhibitor binding; F:GTP binding; F:CTP binding; F:protein homodimerization activity; P:chaperone-mediated protein complex assembly; F:UTP binding; P:skeletal muscle contraction; F:unfolded protein binding; C:neuron projection; C:apical plasma membrane; F:sulfonylurea receptor binding; P:positive regulation of nitric oxide biosynthet…	HSP90, HATPase_c	n	n	10		1836.08	3628.23	1207.32	1972.96		y	y	n
SVEN_0576600.1	846	0.05	Glycogen phosphorylase, muscle form	C:cytoplasm; P:embryo development ending in birth or egg hatching; F:glycogen phosphorylase activity; P:glycogen catabolic process; F:pyridoxal phosphate binding	Phosphorylase	n	n	3		34.8296	19.7146	17.7014	144.668		y	n	n
SVEN_0575700.1	743	0.05	Serine/threonine-protein kinase haspin	F:protein kinase activity; P:protein phosphorylation; F:ATP binding	Pkinase_Tyr, DUF3635	n	n	36		2.37099	6.67678	6.16397	10.8193		y	n	n
SVEN_0394400.1	865	0.05	Protein VESA-1	-	Vps54_N, DUF2451	n	n	6		7.40918	5.62213	6.8349	6.33627		y	n	n
SVEN_0312300.2	901	0.05	Catenin alpha-2	F:actin filament binding; P:cell adhesion; F:cadherin binding	Vinculin	n	n	12		28.1535	34.4728	46.0626	77.6122		y	n	n
SVEN_0282100.1	804	0.05	Cullin-5	F:ubiquitin protein ligase binding; P:ubiquitin-dependent protein catabolic process; P:transmembrane transport; F:inorganic phosphate transmembrane transporter activity; C:integral to membrane; P:phosphate ion transport	Cullin_Nedd8, Cullin	n	n	12		39.9821	44.0494	37.5618	112.826		y	n	n
SVEN_0120400.1	761	0.05	Peroxidasin-like protein	F:heme binding; F:peroxidase activity; P:oxidation-reduction process; P:response to oxidative stress	An_peroxidase	n	n	5		0.114101	0.125616	0.21444	0.0330503		y	y	n
SVEN_1817200.1	1052	0.04	Eukaryotic translation initiation factor 3 subunit A	P:translation; P:oviposition; P:embryo development; F:protein binding; C:eukaryotic translation initiation factor 3 complex	PCI	n	n	46		130.696	235.435	184.1	188.564		y	n	n
SVEN_1612800.1	1065	0.04	DNA polymerase delta catalytic subunit	P:nucleic acid phosphodiester bond hydrolysis; F:iron-sulfur cluster binding; P:anatomical structure development; F:DNA-directed DNA polymerase activity; C:delta DNA polymerase complex; P:nucleotide-excision repair, DNA gap filling; F:DNA binding; P:DNA replication proofreading; P:base-excision repair, gap-filling; F:3'-5'-exodeoxyribonuclease activity; F:nucleotide binding; P:multicellular organ…	zf-C4pol, DNA_pol_B_exo1, DNA_pol_B	n	n	11		3.92817	11.1131	6.81984	62.6025		y	n	n
SVEN_1593200.1	1035	0.04	DNA polymerase subunit gamma-1	P:defecation; P:determination of adult lifespan; F:DNA-directed DNA polymerase activity; C:gamma DNA polymerase complex; P:mitochondrial DNA replication; F:DNA binding; P:gonad development; P:DNA biosynthetic process	DNA_pol_A	n	n	12		3.1853	5.7284	5.18535	13.4706		y	n	n
SVEN_1243000.1	1147	0.04	Vinculin	P:cytoskeletal anchoring at plasma membrane; C:adherens junction; C:striated muscle dense body; F:actin filament binding; P:cell-matrix adhesion; P:striated muscle contraction involved in embryonic body morphogenesis; C:actin cytoskeleton; F:structural constituent of cytoskeleton; P:protein catabolic process; P:embryo development ending in birth or egg hatching; P:gonad development; C:plasma memb…	Vinculin	n	n	22		45.2114	21.456	47.2133	20.0853		y	n	n
SVEN_1218100.1	1046	0.04	Integrase, catalytic core domain; Ribonuclease H-like domain-containing protein	P:DNA integration; F:nucleic acid binding	rve	n	n	15		0.0609666	0.683265	2.31373	0.0706057		y	n	n
SVEN_1197200.1	986	0.04	Actin-binding protein anillin	C:integral to membrane; C:membrane	Anillin	n	n	70		1.92523	2.18333	1.41167	168.987		y	n	n
SVEN_0829100.1	1079	0.04	Eukaryotic translation initiation factor 5B	F:translation elongation factor activity; P:translational initiation; F:GTP binding; F:translation initiation factor activity; P:translational elongation; F:GTPase activity	IF-2, GTP_EFTU_D2, GTP_EFTU	n	n	27		42.2454	193.921	199.067	79.4426		y	n	n
SVEN_0649900.1	1053	0.04	Atrial natriuretic peptide receptor 1	P:protein phosphorylation; C:integral to membrane; P:intracellular signal transduction; F:guanylate cyclase activity; F:protein kinase activity; C:intracellular; F:ATP binding; P:cGMP biosynthetic process	Pkinase_Tyr, Guanylate_cyc, ANF_receptor	n	y	2		3.22875	0.314631	0.140212	0.02337		y	n	n
SVEN_0632100.1	966	0.04	85/88 kDa calcium-independent phospholipase A2	P:lipid metabolic process; F:protein binding	Patatin, Ank_2	n	n	13		100.535	104.904	72.3779	33.1742		y	n	n
SVEN_0550100.1	992	0.04	Presequence protease, mitochondrial	F:metal ion binding; C:cytoplasm; P:intracellular protein transport; P:proteolysis; F:peptidase activity	Peptidase_M16_C, Peptidase_M16	n	n	3		19.7094	38.5007	36.0862	32.6349		y	n	n
SVEN_0527600.1	951	0.04	Lon protease homolog, mitochondrial	F:ATP-dependent peptidase activity; F:ATP binding; P:mitochondrion organization; F:single-stranded DNA binding; C:mitochondrial matrix; F:serine-type endopeptidase activity; P:chaperone-mediated protein complex assembly; F:mitochondrial light strand promoter anti-sense binding; P:misfolded or incompletely synthesized protein catabolic process	Lon_C, LON_substr_bdg, AAA	n	n	21		31.7147	69.5677	54.562	61.0226		y	n	n
SVEN_0417600.1	1117	0.04	La-related protein 1	F:RNA binding; P:single-organism developmental process	La	n	n	100		43.0285	136.021	154.011	129.437		y	n	n
SVEN_0385700.1	1146	0.04	DNA damage-binding protein 1	F:nucleic acid binding; C:nucleus; P:DNA repair; F:protein binding	MMS1_N, CPSF_A	n	n	0		8.30682	11.2689	13.6221	28.3872		y	n	n
SVEN_0366900.1	1141	0.04	Protein SEM-4	F:metal ion binding; F:DNA binding	zf-met, zf-C2H2_4	n	n	66		61.0858	39.4799	42.6309	32.2546		y	n	n
SVEN_0284500.1	1056	0.04	Integrator 6	-	-	n	n	44		55.9113	109.141	41.9577	154.991		y	n	n
SVEN_1909300.1	1284	0.03	Protein MKS-6	F:protein binding	CC2D2AN-C2, C2	n	n	20		0.573542	1.41849	2.3161	0.626129		y	n	n
SVEN_1835100.1	3172	0.03	Vacuolar protein sorting-associated protein 13D	P:reproduction; C:extrinsic to membrane; P:protein targeting to vacuole; P:protein retention in Golgi apparatus; C:intracellular; C:cell	VPS13_C, VPS13, SHR-BD, Chorein_N	n	n	27		7.75985	20.8968	26.864	24.7351		y	n	n
SVEN_1770000.1	1522	0.03	Proteinase inhibitor I2, Kunitz metazoa domain; Cysteine-rich repeat; Lustrin, cysteine-rich repeated domain-containing protein	P:negative regulation of endopeptidase activity; F:serine-type endopeptidase inhibitor activity	Lustrin_cystein, Kunitz_BPTI	n	y	109		3.92833	1.71058	10.1793	1.93897		y	n	n
SVEN_1589600.2	1192	0.03	Putative protein phosphatase tag-83	F:protein binding	PTEN_C2	n	n	104		58.5801	142.746	84.5502	22.4351		y	n	n
SVEN_1588000.1	1602	0.03	Transcription initiation factor TFIID subunit 1	P:translational initiation; F:translation initiation factor activity; F:protein binding	DUF3591, Bromodomain	n	n	77		21.025	54.4426	59.5194	27.2027		y	n	n
SVEN_1362700.1	1314	0.03	Hypothetical protein	P:DNA repair	FANCI_HD2	n	n	6		0.591869	0.598876	0.793281	44.284		y	n	n
SVEN_1306600.1	1411	0.03	Reverse transcriptase domain; Integrase, catalytic core domain; Ribonuclease H domain; Ribonuclease H-like domain-containing protein	F:ribonuclease H activity; F:RNA-directed DNA polymerase activity; F:nucleic acid binding; P:RNA-dependent DNA replication; P:RNA phosphodiester bond hydrolysis, endonucleolytic; P:DNA integration	rve, RVT_1, RNase_H	n	n	13		0.297044	0.476329	0.427395	0.085976		y	n	n
SVEN_0953500.1	1484	0.03	Potassium channel subfamily K member 18	F:potassium channel activity; C:integral to membrane; P:potassium ion transmembrane transport	Ion_trans_2	n	y	50		0.465087	3.71728	7.86761	0.424219		y	n	n
SVEN_0912600.1	1470	0.03	Store-operated calcium entry-associated regulatory factor	C:integral to membrane	-	n	n	73		9.66419	38.3314	36.6065	20.5312		y	n	n
SVEN_0618500.1	1398	0.03	Armadillo repeat; Fibronectin, type III domain; Armadillo-like helical domain; Immunoglobulin-like fold domain; Armadillo-type fold domain-containing protein	P:regulation of actin cytoskeleton organization; P:cell-cell adhesion; P:embryonic body morphogenesis; C:cell-cell adherens junction; P:regulation of protein localization; F:cadherin binding	fn3, Arm	n	n	48		17.5003	26.5046	36.2836	19.0632		y	n	n
SVEN_0569200.1	1246	0.03	Solute carrier family 12 member 1	F:cation:chloride symporter activity; ; C:integral to membrane	SLC12, AA_permease	n	y	50		6.9499	7.79771	16.5363	40.1968		y	n	n
SVEN_0445900.1	1438	0.03	Unc-13	P:axon guidance; P:intracellular signal transduction; P:synaptic vesicle exocytosis; P:regulation of pharyngeal pumping; C:intracellular; F:metal ion binding; P:regulation of oviposition; P:nematode larval development; F:diacylglycerol binding; C:presynaptic active zone; F:protein binding	Membr_traf_MHD, DUF1041, C2, C1_1	n	n	33		58.0452	38.6164	24.5882	4.31596		y	n	n
SVEN_0410600.1	1423	0.03	Ankyrin repeat; Tetratricopeptide-like helical domain; Ankyrin repeat-containing domain; P-loop containing nucleoside triphosphate hydrolase domain-containing protein	P:metabolic process; F:hydrolase activity; F:protein binding	Ank_2	n	n	74		8.5829	9.31364	18.945	4.19288		y	n	n
SVEN_0408700.1	1197	0.03	Separin	C:cytoskeletal part; C:microtubule cytoskeleton; P:regulation of biological process; P:proteolysis; F:peptidase activity; P:meiosis; C:nucleus; P:multicellular organismal process	Peptidase_C50	n	y	12		0.793586	1.89651	1.24243	32.6318		y	n	n
SVEN_0389700.1	1640	0.03	Protein kinase domain; Serine/threonine- /dual specificity protein kinase, catalytic domain; Protein kinase-like domain; Serine/threonine-protein kinase OSR1/WNK, CCT domain-containing protein	P:oviposition; F:protein binding; P:protein phosphorylation; F:ATP binding; C:integral to membrane; F:protein serine/threonine kinase activity	Pkinase, OSR1_C	n	n	137		67.9305	200.915	71.3837	22.5539		y	n	n
SVEN_0382800.1	1589	0.03	Reverse transcriptase domain; Integrase, catalytic core domain; Zinc finger, CCHC-type domain; Ribonuclease H-like domain-containing protein	F:catalytic activity; F:nucleic acid binding; F:zinc ion binding; P:DNA integration	-	n	n	19		0.210062	0.554552	0.412391	0.10639		y	n	n
SVEN_0362600.1	1471	0.03	Armadillo-type fold domain-containing protein	F:binding	-	n	n	0		26.5115	16.4299	14.2442	12.1519		y	n	n
SVEN_0145100.1	1520	0.03	Intermediate filament protein family-containing protein	P:anatomical structure development; P:multicellular organismal development; C:intermediate filament; F:structural molecule activity	Filament	n	n	159		27.1756	44.3651	216.521	123.936		y	y	n
SVEN_0094500.1	1455	0.03	Reverse transcriptase domain; Integrase, catalytic core domain; Zinc finger, CCHC-type domain; Ribonuclease H domain; Ribonuclease H-like domain-containing protein	F:nucleic acid binding; P:DNA integration; F:zinc ion binding; F:ribonuclease H activity	rve, RVT_1, RNase_H	n	n	34		1.13645	1.04131	0.965665	0.699483		y	n	n
SVEN_1872600.1	2018	0.02	Hypothetical protein	-	-	n	n	59		2.14429	6.09812	8.30026	70.0637		y	n	n
SVEN_1833100.1	1885	0.02	Anaphase-promoting complex subunit 1	; P:multicellular organismal development; C:anaphase-promoting complex; F:GTP binding; F:magnesium ion binding; P:metaphase/anaphase transition of cell cycle; F:GTPase activity; P:metabolic process	-	n	n	55		2.4652	4.61158	7.37386	14.5222		y	n	n
SVEN_1649600.1	2295	0.02	Histone-lysine N-methyltransferase 2D	P:histone lysine methylation; F:histone-lysine N-methyltransferase activity; C:nucleus; F:zinc ion binding; F:protein binding	SET, PHD, FYRN, FYRC	n	n	167		39.2189	71.1838	48.2738	21.863		y	n	n
SVEN_1006000.1	1794	0.02	DNA-directed RNA polymerase II subunit RPB1	F:RNA polymerase II activity; P:gastrulation; F:metal ion binding; P:exit from mitosis; P:protein methylation; P:reproduction; P:mitotic spindle organization; C:DNA-directed RNA polymerase II, core complex; F:DNA binding; P:hatching; P:nematode larval development; F:protein binding; P:asymmetric cell division; P:mRNA transcription from RNA polymerase II promoter; P:embryo development ending in bi…	RNA_pol_Rpb1_R, RNA_pol_Rpb1_7, RNA_pol_Rpb1_6, RNA_pol_Rpb1_5, RNA_pol_Rpb1_4, RNA_pol_Rpb1_3, RNA_pol_Rpb1_2, RNA_pol_Rpb1_1	n	n	133		41.6346	58.8865	54.095	97.9561		y	n	n
SVEN_0748200.1	2264	0.02	Carboxyl transferase domain; Biotin/lipoyl attachment domain; Carbamoyl-phosphate synthetase large subunit-like, ATP-binding domain; Carbamoyl-phosphate synthase, large subunit, N-terminal domain; Biotin carboxylase, C-terminal domain; Single hybrid motif domain; Rudiment single hybrid motif domain; ATP-grasp fold domain; Acetyl-coenzyme A carboxyltransferase, N-terminal domain; Acetyl-coenzyme A…	P:fatty acid biosynthetic process; F:metal ion binding; F:ATP binding; F:biotin carboxylase activity; F:acetyl-CoA carboxylase activity	Carboxyl_trans, CPSase_L_D2, Biotin_lipoyl, Biotin_carb_N, Biotin_carb_C, ACC_central	n	n	25		241.244	213.774	300.502	116.261		y	n	n
SVEN_0694900.1	4833	0.02	Hemicentin-1	C:I band; F:actin filament binding	I-set, DUF1136	n	n	59		13.653	24.6644	42.3643	4.05301		y	n	n
SVEN_0681100.1	1670	0.02	Aminotransferase, class I/classII domain; Pyridoxal phosphate-dependent transferase, major region, subdomain 1; Pyridoxal phosphate-dependent transferase, major region, subdomain 2; Pyridoxal phosphate-dependent transferase domain-containing protein	P:biosynthetic process; F:catalytic activity; F:pyridoxal phosphate binding	Aminotran_1_2	n	n	37		694.715	534.137	170.444	28.2941		y	n	n
SVEN_0571000.1	1804	0.02	Chromodomain-helicase-DNA-binding protein 4	P:cyclic nucleotide biosynthetic process; F:zinc ion binding; C:membrane; F:ATP-dependent helicase activity; P:regulation of transcription, DNA-dependent; F:DNA binding; C:nucleus; F:ATP binding; F:phosphorus-oxygen lyase activity; F:protein binding	SNF2_N, PHD, Helicase_C, DUF1087, DUF1086, Chromo, CHDNT, CHDCT2	n	n	73		78.0627	194.354	234.567	167.146		y	n	n
SVEN_0561200.1	1627	0.02	Short stop	P:anatomical structure morphogenesis; F:calcium ion binding; P:cell cycle arrest; F:actin binding; C:intracellular organelle; P:single-organism developmental process	Spectrin, GAS2, CH	n	n	46		0.92243	1.66672	3.71664	30.2995		y	n	y
SVEN_0545900.1	2145	0.02	Transmembrane matrix receptor MUP-4	C:integral to membrane; F:calcium ion binding; P:single-organism process; C:hemidesmosome; F:protein binding; C:extracellular matrix; ; C:intermediate filament	VWA, EGF_CA	n	y	118		2.03326	6.96808	25.5456	1.82913		y	n	n
SVEN_0376100.1	1902	0.02	SEA domain; Epidermal growth factor-like domain; Trypsin Inhibitor-like, cysteine rich domain; DOMON domain-containing protein	C:integral to membrane; F:protein binding	TIL, DOMON	y	y	111		2.50794	11.9617	46.7673	19.1972		y	n	n
SVEN_0350100.1	1944	0.02	Epidermal growth factor-like domain; C-type lectin domain; MD domain; C-type lectin-like domain; C-type lectin fold domain-containing protein	F:heme binding; F:oxidoreductase activity, acting on paired donors, with incorporation or reduction of molecular oxygen; F:iron ion binding; P:oxidation-reduction process; F:protein binding	Lectin_C	n	n	13		0.0319849	0.113737	0.328768	0.135747		y	n	n
SVEN_0310900.1	2426	0.02	Spectrin alpha chain, erythrocytic 1	P:embryo development ending in birth or egg hatching; P:nematode larval development; P:mitosis; P:positive regulation of multicellular organism growth; P:embryonic body morphogenesis; P:regulation of locomotion; F:calcium ion binding; F:protein binding	Spectrin, SH3_1, EFhand_Ca_insen	n	n	59		50.5665	98.4916	128.32	41.5155		y	n	n
SVEN_1974800.3	4983	0.01	Protein kinase domain; Serine/threonine- /dual specificity protein kinase, catalytic domain; Immunoglobulin subtype 2 domain; Immunoglobulin subtype domain; Fibronectin, type III domain; Immunoglobulin-like domain; Protein kinase-like domain; Immunoglobulin I-set domain; Immunoglobulin-like fold domain-containing protein	P:regulation of multicellular organismal process; P:peptidyl-serine phosphorylation; F:protein serine/threonine kinase activity; C:A band; P:peptidyl-threonine phosphorylation; P:regulation of developmental process; F:ATP binding; F:protein binding	fn3, Ig_3, I-set	n	n	98		9.4725	49.4414	84.0679	6.80399		y	n	n
SVEN_1974800.2	6847	0.01	Protein kinase domain; Serine/threonine- /dual specificity protein kinase, catalytic domain; Immunoglobulin subtype 2 domain; Immunoglobulin subtype domain; Fibronectin, type III domain; Immunoglobulin-like domain; Protein kinase-like domain; Immunoglobulin I-set domain; Immunoglobulin-like fold domain-containing protein	P:regulation of multicellular organismal process; P:peptidyl-serine phosphorylation; F:protein serine/threonine kinase activity; C:A band; P:peptidyl-threonine phosphorylation; P:regulation of developmental process; F:ATP binding; F:protein binding	fn3, Pkinase, Ig_3, I-set	n	n	115		9.4725	49.4414	84.0679	6.80399		y	n	n
SVEN_1084200.5	3981	0.01	Ryanodine receptor 1	C:integral to membrane; P:calcium ion transmembrane transport; F:calcium ion binding; P:positive regulation of programmed cell death; P:cellular calcium ion homeostasis; P:protein localization to organelle; C:I band; F:protein binding; P:locomotion; F:ryanodine-sensitive calcium-release channel activity	SPRY, RyR, RYDR_ITPR, MIR, Ins145_P3_rec	n	n	66		35.371	69.0215	64.1775	5.11337		y	n	n
SVEN_1084200.3	5313	0.01	Ryanodine receptor 1	C:integral to membrane; P:calcium ion transmembrane transport; F:calcium ion binding; P:positive regulation of programmed cell death; P:cellular calcium ion homeostasis; P:protein localization to organelle; C:I band; F:protein binding; P:locomotion; F:ryanodine-sensitive calcium-release channel activity	SPRY, RyR, RYDR_ITPR, RR_TM4-6, RIH_assoc, MIR, Ion_trans, Ins145_P3_rec, EF-hand_7	n	y	77		35.371	69.0215	64.1775	5.11337		y	n	n
SVEN_0857400.1	4799	0.01	Low-density lipoprotein receptor-related protein	C:integral to membrane; F:calcium ion binding; F:sterol transporter activity; P:ecdysis, collagen and cuticulin-based cuticle; C:endocytic vesicle; C:coated pit; P:regulation of cell migration; P:sterol transport; P:body morphogenesis; P:nematode larval development; F:protein binding; P:positive regulation of locomotion; P:endocytosis; C:apical plasma membrane; P:positive regulation of multicellu…	Ldl_recept_b, Ldl_recept_a, FXa_inhibition, EGF_CA	n	y	122		51.2972	208.496	226.127	6.7838		y	y	n
SVEN_0306900.1	3051	0.01	DmX-like protein 1	F:protein binding; F:catalytic activity	Rav1p_C	n	n	62		15.4768	30.5923	31.267	9.54516		y	y	n
SVEN_0010400.1	3170	0.01	Jitterbug	F:actin binding	Filamin, CH	n	n	64		27.9892	40.1207	74.4172	13.924		y	n	n
