# Supplementary material for: Secretome analysis of Strongyloides venezuelensis parasitic stages reveals that soluble and insoluble proteins are involved in its parasitism
Source: Parasit Vectors. 2019 Jan 9;12:21. doi: 10.1186/s13071-018-3266-x (PMC6327390; doi:10.1186/s13071-018-3266-x)
Supplement: Supplementary file 3 — Table S2. List of proteins identified in the Strongyloides venezuelensis parasitic female excretory/secretory (E/S) soluble fraction. (XLSX 36 kb) [file 13071_2018_3266_MOESM3_ESM.xlsx]

## Sheet: TableS2
Table S2. List of proteins identified in the Strongyloides venezuelensis parasitic female excretory/secretory (E/S) soluble fraction.
geneID	Length (aa)	Protein amount (emPAI)	Annotation	GO term	Pfam domain	SignalP	TMHMM	NetOGlyc		Geme expression (FPKM)					Identified samples
										iL3 (non-induced)	iL3 (1-day)	iL3 (5-day)	Parasitic female		iL3	Pf soluble	Pf insoluble
SVEN_0025100.1	103	5.88	Histone H4 family; Histone core domain; Histone-fold domain-containing protein	C:nucleosome; F:DNA binding; P:nucleosome assembly; C:nucleus; F:protein heterodimerization activity	CENP-T_C	n	n	2		64.8028	20.9709	16.5413	155.171		n	y	y
SVEN_1622700.1	135	3.39	Cytosolic fatty-acid binding domain; Lipocalin/cytosolic fatty-acid binding domain; Calycin-like domain; Calycin domain-containing protein	P:transport; C:nucleus; F:fatty acid binding; C:perinuclear region of cytoplasm; F:transporter activity	Lipocalin	n	n	0		604.235	704.14	941.345	3767.85		y	y	n
SVEN_1863800.1	181	2.87	Peptidyl-prolyl cis-trans isomerase D	P:protein folding; P:protein peptidyl-prolyl isomerization; F:peptidyl-prolyl cis-trans isomerase activity; C:mitochondrion	Pro_isomerase	n	n	1		1977.72	844.509	1135.33	7206.41		y	y	n
SVEN_0533100.1	127	2.61	Hypothetical protein	C:membrane	-	y	y	0		906.299	28.9589	64.8279	261.443		y	y	n
SVEN_0965700.1	434	2.52	Enolase	P:determination of adult lifespan; P:hermaphrodite genitalia development; C:phosphopyruvate hydratase complex; P:nematode larval development; F:magnesium ion binding; P:response to DNA damage stimulus; P:embryo development ending in birth or egg hatching; P:glycolysis; P:positive regulation of multicellular organism growth; F:phosphopyruvate hydratase activity	Enolase_N, Enolase_C	n	n	0		621.233	173.016	470.664	687.354		y	y	n
SVEN_1701000.1	130	2.41	Hypothetical protein	-	-	y	n	0		1.60726	0.875481	13.4122	1122.24		n	y	n
SVEN_0615900.1	103	2.18	Histone H4 family; Histone core domain; Histone-fold domain-containing protein	P:defense response to Gram-negative bacterium; P:receptor-mediated endocytosis; P:locomotion; C:nucleosome; F:protein heterodimerization activity; P:lipid storage; P:embryo development ending in birth or egg hatching; F:DNA binding; P:pharynx development; P:nematode larval development; P:body morphogenesis; P:positive regulation of transcription from RNA polymerase II promoter; P:striated muscle …	CENP-T_C	n	n	2		3.32322	4.42719	2.84304	10.8031		n	y	y
SVEN_0815400.1	170	2.15	Transthyretin-like family-containing protein	C:extracellular space	TTR-52	y	y	0		198.967	1531.85	1168.75	1583.37		y	y	y
SVEN_1872300.1	212	2.14	Hypothetical protein	-	-	y	y	0		375.719	61.7631	268.467	389.64		y	y	n
SVEN_1762200.1	245	2.11	14-3-3 protein zeta	F:protein domain specific binding	14-3-3	n	n	4		2790.44	1999.96	2276.02	2807.38		y	y	n
SVEN_1897900.1	144	2.07	Protein CPN-3	C:myofibril; P:embryo development ending in birth or egg hatching; P:nematode larval development; F:protein binding	CH	n	n	4		42.9312	196.975	670.973	155.882		y	y	n
SVEN_0202700.1	331	2.01	Glutamine synthetase/guanido kinase, catalytic domain; ATP:guanido phosphotransferase, N-terminal domain; ATP:guanido phosphotransferase, catalytic domain-containing protein	F:ATP binding; P:phosphorylation; F:arginine kinase activity	ATP-gua_PtransN, ATP-gua_Ptrans	n	n	3		378.579	111.752	536.668	1283.82		y	y	n
SVEN_1620200.1	376	1.96	Actin, alpha cardiac muscle 1	P:striated muscle myosin thick filament assembly; P:apoptotic process; P:growth; P:muscle organ development; P:hermaphrodite genitalia development; C:striated muscle thin filament; F:ATP binding; P:nematode larval development; P:cortical actin cytoskeleton organization; C:membrane raft; P:mitotic cytokinesis; F:structural constituent of cytoskeleton; P:inductive cell migration; P:receptor-mediate…	Actin	n	n	2		473.752	260.821	1698.64	3128.12		y	y	n
SVEN_1762000.2	300	1.94	14-3-3 protein zeta	F:protein domain specific binding	14-3-3	n	n	3		2957.42	1420.36	770.154	492.071		y	y	n
SVEN_1852700.1	152	1.88	Nucleoside diphosphate kinase A	P:regulation of apoptotic process; F:nucleoside diphosphate kinase activity; P:receptor-mediated endocytosis; P:CTP biosynthetic process; P:regulation of cell migration; P:regulation of engulfment of apoptotic cell; C:cytosol; P:nucleoside diphosphate phosphorylation; P:embryo development ending in birth or egg hatching; F:identical protein binding; P:GTP biosynthetic process; P:nematode larval d…	NDK	n	n	1		920.152	837.092	1764.92	4893.09		y	y	n
SVEN_0246900.1	418	1.75	Probable phosphoglycerate kinase	F:phosphoglycerate kinase activity; F:ATP binding; P:glycolysis	PGK	n	n	4		596.687	325.83	480.233	447.573		y	y	n
SVEN_0558900.1	181	1.44	Nematode fatty acid retinoid binding family-containing protein	C:extracellular region; F:retinol binding; F:fatty acid binding	Gp-FAR-1	y	y	2		72.8413	453.966	978.076	5955.41		y	y	n
SVEN_0467500.1	147	1.29	Nucleoredoxin-like protein 2	-	Thioredoxin_8	n	n	1		1161.49	249.721	185.016	566.694		y	y	n
SVEN_0021500.1	249	1.28	Triosephosphate isomerase	P:determination of adult lifespan; P:pentose-phosphate shunt; P:gluconeogenesis; F:triose-phosphate isomerase activity; C:myofibril; P:cell redox homeostasis; P:glycolysis; P:striated muscle myosin thick filament assembly	TIM	n	n	0		174.57	161.925	413.79	397.165		y	y	n
SVEN_1091800.1	209	1.23	Protein DJ-1	-	DJ-1_PfpI	n	n	0		314.4	88.06	184.794	1014.68		y	y	n
SVEN_1748500.1	374	1.17	Malate dehydrogenase, cytoplasmic	P:carbohydrate metabolic process; P:malate metabolic process; P:tricarboxylic acid cycle; F:L-malate dehydrogenase activity	Ldh_1_N, Ldh_1_C	n	n	0		252.185	182.404	494.852	470.968		y	y	n
SVEN_0514300.1	484	1.11	Protein disulfide-isomerase A3	P:peptide cross-linking; F:protein disulfide isomerase activity; P:oviposition; P:response to endoplasmic reticulum stress; P:regulation of cell shape; P:protein folding; P:collagen and cuticulin-based cuticle development; P:cell redox homeostasis; P:tail tip morphogenesis; ; F:protein-glutamine gamma-glutamyltransferase activity; P:body morphogenesis; P:protein deglutathionylation; P:positive re…	Thioredoxin_6, Thioredoxin	y	n	3		610.331	583.347	783.111	1532.36		y	y	n
SVEN_0436700.1	505	1.1	Actin, alpha cardiac muscle 1	P:striated muscle myosin thick filament assembly; P:apoptotic process; P:growth; P:muscle organ development; P:hermaphrodite genitalia development; C:striated muscle thin filament; F:ATP binding; P:nematode larval development; P:cortical actin cytoskeleton organization; C:membrane raft; P:mitotic cytokinesis; F:structural constituent of cytoskeleton; P:inductive cell migration; P:receptor-mediate…	Actin	n	n	3		263.315	74.69	269.703	267.424		y	y	n
SVEN_1629300.1	164	1.09	Actin-depolymerising factor homology domain-containing protein	P:determination of adult lifespan; P:engulfment of apoptotic cell; P:growth; P:locomotion; C:striated muscle thin filament; P:actin filament severing; P:skeletal muscle thin filament assembly; P:muscle thin filament assembly; P:embryo development ending in birth or egg hatching; P:nematode larval development; P:protein catabolic process; F:actin filament binding; C:ribonucleoprotein complex; P:po…	Cofilin_ADF	n	n	0		143.254	111.599	199.895	801.733		y	y	n
SVEN_0975300.1	275	1.09	Hypothetical protein	-	-	y	n	4		138.751	74.0152	110.738	548.252		y	y	n
SVEN_0144600.1	227	1.01	Hypothetical protein	-	-	y	n	0		6.43812	3.95718	21.3535	167.78		n	y	n
SVEN_0408200.1	128	0.92	Histone H2A domain; Histone core domain; Histone-fold domain-containing protein	F:protein heterodimerization activity; C:nucleosome; C:nucleus; F:DNA binding	Histone_H2A_C, Histone	n	n	8		263.05	374.87	205.77	48.7895		n	y	n
SVEN_0064100.1	128	0.92	Histone H2A domain; Histone core domain; Histone-fold domain-containing protein	F:protein heterodimerization activity; C:nucleosome; C:nucleus; F:DNA binding	Histone_H2A_C, Histone	n	n	9		210.771	69.3869	117.773	496.942		n	y	n
SVEN_0189000.1	314	0.89	Alcohol dehydrogenase [NADP(+)]	P:oxidation-reduction process; F:oxidoreductase activity	Aldo_ket_red	n	n	5		40.5832	32.8497	145.307	179.928		y	y	n
SVEN_1005800.1	132	0.87	Profilin	F:actin binding	Profilin	n	n	0		359.873	322.312	789.999	1698.93		y	y	n
SVEN_0711600.1	197	0.85	Alkyl hydroperoxide reductase subunit C/ Thiol specific antioxidant domain; Thioredoxin-like fold domain; Peroxiredoxin, C-terminal domain; Peroxiredoxin, AhpC-type family-containing protein	P:hydrogen peroxide catabolic process; P:oxidation-reduction process; P:determination of adult lifespan; P:response to metal ion; P:heat acclimation; P:negative regulation of transcription from RNA polymerase II promoter; F:thioredoxin peroxidase activity; C:cytoplasm; P:positive regulation of multicellular organism growth; P:response to hydrogen peroxide	AhpC-TSA, 1-cysPrx_C	n	n	3		2313.15	1026.06	750.524	1815.41		y	y	n
SVEN_0641300.1	498	0.79	Protein disulfide-isomerase	P:protein folding; P:cell redox homeostasis; C:endoplasmic reticulum; P:metabolic process; F:protein disulfide isomerase activity	Thioredoxin_6, Thioredoxin	y	n	5		200.379	503.418	1433.7	2972.33		y	y	n
SVEN_0502200.1	212	0.78	Peptidyl-prolyl cis-trans isomerase 5	; P:protein peptidyl-prolyl isomerization; C:endoplasmic reticulum chaperone complex; C:extracellular vesicular exosome; F:protein complex binding; P:protein stabilization; F:RNA polymerase binding; F:peptidyl-prolyl cis-trans isomerase activity; ; C:focal adhesion; C:perinuclear region of cytoplasm; P:bone development; P:chaperone-mediated protein folding; P:positive regulation of multicellular …	Pro_isomerase	y	y	1		51.9339	108.069	219.423	372.011		y	y	n
SVEN_0105300.1	219	0.76	Peptidyl-prolyl cis-trans isomerase B	P:protein folding; P:protein peptidyl-prolyl isomerization; C:integral to membrane; F:peptidyl-prolyl cis-trans isomerase activity	Pro_isomerase	n	y	1		71.0797	136.975	551.569	735.664		y	y	n
SVEN_0718300.1	284	0.74	Trypsin Inhibitor-like, cysteine rich domain-containing protein	-	TIL	y	n	13		75.882	149.621	271.178	565.446		n	y	n
SVEN_0815500.1	146	0.71	Protein TTR-41	C:extracellular space	TTR-52	y	n	0		151.611	299.155	678.801	2256.43		y	y	y
SVEN_1851900.2	146	0.7	Acetylcholinesterase	F:hydrolase activity; C:integral to membrane; P:metabolic process; F:cholinesterase activity; C:membrane	-	n	n	7		0	1.08946	0.581048	597.211		n	y	n
SVEN_1851900.1	676	0.7	Acetylcholinesterase	F:cholinesterase activity	COesterase	y	n	11		0	1.08946	0.581048	597.211		n	y	n
SVEN_1616700.1	230	0.68	Hypothetical protein	C:integral to membrane; C:membrane	-	n	y	0		12.8857	2.94345	9.41101	223.287		n	y	n
SVEN_1030000.1	154	0.67	Transthyretin-like family-containing protein	C:extracellular space	TTR-52	y	y	0		36.9832	40.826	239.185	966.824		y	y	y
SVEN_0574600.1	149	0.67	Ubiquitin-60S ribosomal protein L40	C:ribosome; F:structural constituent of ribosome; P:translation; F:protein binding	ubiquitin, Ribosomal_L40e	n	n	2		303.635	121.947	142.383	53.8513		n	y	n
SVEN_0179200.1	168	0.64	Histone H2A domain; Histone core domain; Histone-fold domain-containing protein	F:protein heterodimerization activity; C:nucleosome; C:nucleus; F:DNA binding	Histone_H2A_C, Histone	n	n	10		25.1099	1.03317	2.59526	24.5507		n	y	n
SVEN_1894900.1	160	0.63	4-hydroxyphenylpyruvate dioxygenase	F:metal ion binding; P:tyrosine catabolic process; P:determination of adult lifespan; F:4-hydroxyphenylpyruvate dioxygenase activity; P:L-phenylalanine catabolic process; P:oxidation-reduction process	Glyoxalase	n	n	1		3359.9	894.175	100.025	275.788		y	y	n
SVEN_1774700.1	165	0.59	Cytosolic fatty-acid binding domain; Calycin-like domain; Calycin domain-containing protein	P:transport; F:lipid binding; F:transporter activity	-	y	n	0		147.625	18.9497	39.0091	287.1		y	y	n
SVEN_0817600.1	171	0.59	Phosphatidylethanolamine-binding protein 1	-	PBP	n	n	3		62.9758	79.2026	319.983	117.215		y	y	n
SVEN_0299100.1	444	0.58	GDP dissociation inhibitor	P:embryo development ending in birth or egg hatching; P:reproduction; P:determination of adult lifespan; P:cell death; F:Rab GDP-dissociation inhibitor activity; P:regulation of catalytic activity; P:protein transport; F:oxidoreductase activity; P:oxidation-reduction process	GDI	n	n	0		222.083	215.613	295.007	40.8988		y	y	n
SVEN_1923300.1	265	0.56	Hypothetical protein	P:proteolysis; F:serine-type peptidase activity; P:innate immune response	-	y	n	0		7.57463	6.94588	5.67073	248.552		n	y	n
SVEN_1309400.1	271	0.54	Carboxylesterase, type B domain-containing protein	P:metabolic process; F:cholinesterase activity; F:hydrolase activity	COesterase	n	n	0		0.0932188	5.80041	84.8042	100.591		n	y	n
SVEN_0221400.1	1284	0.54	Hypothetical protein	F:lipid binding; F:retinol binding	NPA	y	n	15		113.037	104.291	213.999	138.431		y	y	n
SVEN_0204300.1	2165	0.54	Epidermal growth factor-like domain; C-type lectin domain; von Willebrand factor, type A domain; MD domain; C-type lectin-like domain; C-type lectin fold domain-containing protein	F:protein binding	VWA, Lectin_C	y	n	37		0.143175	1.23509	4.11813	22.2165		n	y	n
SVEN_1762000.1	93	0.51	14-3-3 protein zeta	F:protein domain specific binding	14-3-3	n	y	1		2957.42	1420.36	770.154	492.071		y	y	n
SVEN_1966800.1	191	0.5	Proteinase inhibitor I2, Kunitz metazoa domain-containing protein	P:negative regulation of endopeptidase activity; F:serine-type endopeptidase inhibitor activity	Kunitz_BPTI	y	n	7		8.14052	7.69934	166.874	58.8689		y	y	n
SVEN_0204100.1	2164	0.48	Epidermal growth factor-like domain; C-type lectin domain; von Willebrand factor, type A domain; MD domain; C-type lectin-like domain; C-type lectin fold domain-containing protein	F:protein binding	Lectin_C	y	n	33		2.53062	1.43469	2.47611	24.0175		n	y	n
SVEN_1783400.1	99	0.47	Hypothetical protein	-	-	n	n	6		0.903546	0	0	0.53487		n	y	n
SVEN_1930700.1	212	0.46	Phosphatidylethanolamine-binding protein 1	-	PBP	n	n	3		565.894	341.716	422.964	600.88		y	y	n
SVEN_0059900.1	103	0.46	Hypothetical protein	F:lipid binding	-	n	n	0		0	0	0	0		n	y	n
SVEN_1930700.2	216	0.45	Phosphatidylethanolamine-binding protein 1	-	PBP	n	n	3		565.894	341.716	422.964	600.88		y	y	n
SVEN_1714800.1	213	0.45	Eukaryotic translation initiation factor 5A	F:translation initiation factor activity; P:translational initiation; F:translation elongation factor activity; P:translational frameshifting; P:positive regulation of translational termination; F:ribosome binding; P:positive regulation of translational elongation	eIF-5a, EFP_N	n	y	1		645.005	369.134	584.401	2812.54		y	y	n
SVEN_0086800.1	341	0.45	Glyceraldehyde-3-phosphate dehydrogenase, testis-specific	F:NAD binding; P:oxidation-reduction process; F:glyceraldehyde-3-phosphate dehydrogenase (NAD+) (phosphorylating) activity; F:NADP binding; P:glucose metabolic process; C:cytoplasm; P:glycolysis	Gp_dh_N, Gp_dh_C	n	n	2		1107.09	469.847	1691.32	1980.22		n	y	n
SVEN_0584100.2	344	0.41	Ubiquitin-60S ribosomal protein L40	C:ribosome; F:structural constituent of ribosome; P:translation; F:protein binding	ubiquitin, ShK, Ribosomal_L40e	y	n	12		337.46	149.018	303.659	2914.5		n	y	n
SVEN_1630700.1	126	0.4	Profilin-3	F:actin binding	Profilin	n	n	0		243.526	156.252	248.828	87.3848		y	y	n
SVEN_0825900.1	231	0.4	Glutathione peroxidase family; Thioredoxin-like fold domain-containing protein	F:glutathione peroxidase activity; C:extracellular space; P:response to reactive oxygen species; P:oxidation-reduction process	GSHPx	y	n	4		375.911	99.7096	106.379	110.007		y	y	n
SVEN_0208800.1	116	0.4	Cytochrome c	P:mitochondrial electron transport, cytochrome c to oxygen; P:determination of adult lifespan; C:mitochondrial intermembrane space; C:ribosome; P:translation; F:heme binding; F:electron carrier activity; P:gonad development; P:RNA (guanine-N7)-methylation; F:metal ion binding; C:respiratory chain; P:embryo development ending in birth or egg hatching; P:nematode larval development; F:structural co…	Cytochrom_C	n	n	6		5448.59	820.753	1243.6	2730.09		y	y	n
SVEN_1878400.1	129	0.35	Protein of unknown function DUF953, thioredoxin-like family; Thioredoxin-like fold domain-containing protein	-	DUF953	n	n	0		26.061	24.2756	48.1975	108.045		n	y	n
SVEN_1319200.1	670	0.35	Acetylcholinesterase	F:cholinesterase activity	COesterase	y	n	10		0.0327457	0.610154	0.475873	12.4473		n	y	n
SVEN_0519200.1	138	0.35	Histone H2A.v	C:nucleosome; P:meiotic chromosome segregation; P:negative regulation of vulval development; P:hermaphrodite genitalia development; F:DNA binding; P:body morphogenesis; P:locomotion; C:condensed chromosome; F:protein heterodimerization activity; P:embryo development ending in birth or egg hatching; C:nucleus; P:RNA interference	Histone_H2A_C, Histone	n	n	3		120.62	187.445	167.211	231.693		n	y	n
SVEN_0179900.1	127	0.35	Cytochrome P450 18a1	F:monooxygenase activity; F:oxidoreductase activity, acting on paired donors, with incorporation or reduction of molecular oxygen; F:iron ion binding; F:heme binding; P:oxidation-reduction process	p450	n	n	0		2.6573	1.45781	3.64139	1.89762		n	y	n
SVEN_1746400.1	144	0.32	Transthyretin-like family; Transthyretin/hydroxyisourate hydrolase, superfamily domain-containing protein	C:extracellular space	TTR-52	y	y	0		406.49	68.1275	123.767	283.975		y	y	n
SVEN_0101400.1	150	0.32	Domain of unknown function DUF148 domain-containing protein	-	DUF148	y	y	1		3292.03	1029.51	1835.81	987.043		n	y	n
SVEN_1743900.1	458	0.31	Ubiquitin-like domain; Ubiquitin family-containing protein	P:male meiosis I; P:ubiquitin-dependent protein catabolic process; P:seminiferous tubule development; P:female gonad development; C:extracellular vesicular exosome; C:myelin sheath; P:ubiquitin homeostasis; C:extracellular space; P:fat pad development; F:protease binding; P:energy homeostasis; ; P:female meiosis I; P:hypothalamus gonadotrophin-releasing hormone neuron development; C:cytoplasm; C:…	ubiquitin	n	n	0		1762.17	1027.97	341.094	1631.95		y	y	n
SVEN_1712100.1	306	0.3	Putative thiosulfate sulfurtransferase	F:thiosulfate sulfurtransferase activity; P:metabolic process	Rhodanese	n	n	1		27.8374	57.1581	138.618	219.339		y	y	n
SVEN_0288900.1	152	0.3	Actin-depolymerising factor homology domain-containing protein	P:actin filament depolymerization; F:actin binding; C:integral to membrane; C:actin cytoskeleton	Cofilin_ADF	n	n	1		264.204	67.8574	99.6699	60.6662		y	y	n
SVEN_1613300.1	152	0.29	Nucleoredoxin-like protein 2	-	Thioredoxin_8	n	n	0		50.6011	159.957	414.23	290.955		y	y	n
SVEN_0448200.1	150	0.29	Galectin, carbohydrate recognition domain; Concanavalin A-like lectin/glucanases superfamily domain; Concanavalin A-like lectin/glucanase, subgroup domain-containing protein	F:carbohydrate binding	Gal-bind_lectin	n	n	0		51.4512	87.7359	172.072	450.774		n	y	n
SVEN_0351700.1	154	0.29	Putative protein heh-1	-	E1_DerP2_DerF2	y	n	0		196.905	21.5501	21.0799	230.117		y	y	n
SVEN_0188000.1	150	0.29	Calycin-like domain; Calycin domain-containing protein	C:nucleus; F:fatty acid binding; C:perinuclear region of cytoplasm	-	n	n	0		7.41067	5.43397	22.5421	23.7902		y	y	n
SVEN_0100100.1	152	0.29	Hypothetical protein	-	-	y	y	2		306.51	63.6509	17.3871	6.79461		n	y	n
SVEN_1735800.1	340	0.28	Glyceraldehyde-3-phosphate dehydrogenase, testis-specific	F:NAD binding; P:oxidation-reduction process; F:glyceraldehyde-3-phosphate dehydrogenase (NAD+) (phosphorylating) activity; F:NADP binding; P:glucose metabolic process; C:cytoplasm; P:glycolysis	Gp_dh_N, Gp_dh_C	n	n	0		1485.44	591.591	1705.85	430.458		n	y	n
SVEN_1309300.1	335	0.28	Acetylcholinesterase	F:hydrolase activity; P:metabolic process	COesterase	y	n	3		0	1.51113	23.7057	110.086		n	y	n
SVEN_0771000.1	647	0.28	Acetylcholinesterase	F:cholinesterase activity	COesterase	y	n	9		0.408214	0.934709	0.128259	2.83868		n	y	n
SVEN_0298900.1	326	0.28	Immunoglobulin subtype 2 domain; Immunoglobulin subtype domain; Immunoglobulin-like domain; Immunoglobulin I-set domain; Immunoglobulin-like fold domain-containing protein	F:protein binding	I-set	n	n	1		201.809	200.207	609.963	234.159		n	y	n
SVEN_1870800.1	162	0.27	Putative pterin-4-alpha-carbinolamine dehydratase	F:4-alpha-hydroxytetrahydrobiopterin dehydratase activity; P:tetrahydrobiopterin biosynthetic process	Pterin_4a	n	n	1		113.769	57.6696	68.0527	53.1955		n	y	n
SVEN_0866200.1	159	0.27	Hypothetical protein	-	-	n	n	1		0	0	0	0		n	y	n
SVEN_1722200.1	169	0.26	MANF/CDNF-like protein	C:extracellular region	Armet	y	n	3		450.315	357.082	689.865	690.211		n	y	n
SVEN_1579300.1	346	0.26	Adenylate kinase isoenzyme 1	P:nucleoside diphosphate phosphorylation; F:nucleoside diphosphate kinase activity; F:adenylate kinase activity; C:integral to membrane; P:ATP metabolic process; P:AMP metabolic process; F:ATP binding; P:nucleoside triphosphate biosynthetic process; C:cytoplasm; P:ADP biosynthetic process	ADK	n	y	16		23.5273	22.5748	81.9343	17.5981		y	y	n
SVEN_0756100.1	166	0.26	Globin family; Globin-like domain; Globin, nematode family; Globin, structural domain-containing protein	F:heme binding; F:oxygen transporter activity; P:oxygen transport; F:iron ion binding; F:oxygen binding	Globin	n	n	0		672.029	322.375	1436.37	2053.95		y	y	n
SVEN_1654200.1	363	0.25	Hypothetical protein	-	-	y	n	85		0.0653792	1.20615	0.645195	4590.03		n	y	y
SVEN_0137300.1	179	0.25	MD-2-related lipid-recognition domain; Immunoglobulin E-set domain-containing protein	-	E1_DerP2_DerF2	y	n	0		41.065	5.52524	9.76599	571.814		n	y	n
SVEN_0126700.1	173	0.25	Hypothetical protein	C:integral to membrane	-	y	y	4		3.06993	2.06202	9.31229	68.1179		n	y	n
SVEN_1653100.1	182	0.24	Translationally-controlled tumor protein homolog	C:cytoplasm	TCTP	n	n	0		418.08	542.597	863.894	2387.46		y	y	n
SVEN_1250300.1	179	0.24	Hypothetical protein	-	-	y	n	3		0	0.0850038	0.0939037	231.34		n	y	n
SVEN_1036400.1	441	0.2	Fumarylacetoacetase	F:fumarylacetoacetase activity; P:aromatic amino acid family metabolic process	FAA_hydrolase_N, FAA_hydrolase	n	n	1		7.66896	10.5411	46.2729	128.132		y	y	n
SVEN_1062000.1	726	0.19	Cystathionine beta-synthase	C:cytoplasm; F:pyridoxal phosphate binding; F:cysteine synthase activity; F:heme binding; F:cystathionine beta-synthase activity; P:cysteine biosynthetic process from serine	PALP	n	n	5		35.5055	155.605	98.6315	151.245		y	y	n
SVEN_0804800.1	228	0.19	Acetylcholinesterase	P:metabolic process; F:cholinesterase activity; F:hydrolase activity; C:integral to membrane; C:membrane	COesterase	n	n	0		0.581902	0.297951	0.525623	0.271007		n	y	n
SVEN_0772300.2	2170	0.18	Epidermal growth factor-like domain; C-type lectin domain; von Willebrand factor, type A domain; MD domain; C-type lectin-like domain; C-type lectin fold domain-containing protein	F:protein binding	VWA, Lectin_C	y	n	36		2.81836	4.60062	11.9247	33.3265		n	y	n
SVEN_0001300.1	248	0.18	Hypothetical protein	P:locomotion; P:positive regulation of multicellular organism growth	-	y	n	5		90.5537	396.114	632.955	44.3054		y	y	n
SVEN_1672600.1	258	0.17	Nematode fatty acid retinoid binding family-containing protein	F:vitamin binding; F:retinoid binding	Gp-FAR-1	y	n	6		138.266	267.426	492.211	174.099		y	y	n
SVEN_0546000.1	517	0.17	Phosphoglycerate mutase, 2,3-bisphosphoglycerate-independent family; Metalloenzyme domain; BPG-independent PGAM, N-terminal domain; Alkaline phosphatase-like, alpha/beta/alpha domain; Alkaline-phosphatase-like, core domain-containing protein	P:glucose catabolic process; P:determination of adult lifespan; P:oviposition; F:manganese ion binding; P:cellular carbohydrate metabolic process; P:body morphogenesis; P:nematode larval development; F:phosphoglycerate mutase activity; P:locomotion; P:embryo development ending in birth or egg hatching; C:cytoplasm; P:glycolysis	iPGM_N, Metalloenzyme	n	n	2		241.177	88.8904	305.865	143.448		y	y	n
SVEN_0087100.1	263	0.17	Hydroxyacylglutathione hydrolase, mitochondrial	P:methylglyoxal catabolic process to D-lactate; F:hydroxyacylglutathione hydrolase activity	Lactamase_B, HAGH_C	n	n	3		40.1733	22.8635	53.4461	144.11		y	y	n
SVEN_1883800.1	553	0.16	Glucose-6-phosphate isomerase	P:determination of adult lifespan; F:glucose-6-phosphate isomerase activity; P:gluconeogenesis; P:embryo development ending in birth or egg hatching; P:glycolysis	PGI	n	n	0		124.388	39.0563	107.767	212.197		y	y	n
SVEN_1252900.1	268	0.16	Hypothetical protein	-	-	n	n	0		1.03984	3.68481	0.421623	2.30853		n	y	n
SVEN_0715000.1	260	0.16	Protein CCG-1	-	-	y	y	0		2334.09	816.518	522.806	735.492		y	y	n
SVEN_0405800.1	278	0.16	S-formylglutathione hydrolase	F:S-formylglutathione hydrolase activity; P:formaldehyde catabolic process	Esterase	n	n	0		13.544	14.3665	28.0209	47.5545		y	y	n
SVEN_0071600.1	255	0.16	Histone H3.2	F:histone binding; C:extracellular vesicular exosome; C:nuclear nucleosome; F:DNA binding; P:protein heterotetramerization; P:DNA replication-dependent nucleosome assembly; P:regulation of gene silencing; F:protein heterodimerization activity; P:positive regulation of defense response to virus by host; C:membrane	Histone	n	n	4		33.1218	19.3779	8.67448	7.84662		n	y	n
SVEN_0984100.1	280	0.15	FYVE zinc finger domain; Zinc finger, FYVE/PHD-type domain; Zinc finger, RING/FYVE/PHD-type domain; Zinc finger, FYVE-related domain-containing protein	F:metal ion binding	FYVE	n	n	19		38.9286	62.7601	47.1605	38.5986		y	y	y
SVEN_0626500.1	291	0.15	ATP-binding cassette sub-family A member 13	F:ATPase activity; P:transport; F:ATP binding; C:integral to membrane; P:metabolic process; F:transporter activity	-	n	y	3		0	0	0.0946302	0		n	y	n
SVEN_0662400.1	298	0.14	Aldo/keto reductase subgroup family; NADP-dependent oxidoreductase domain-containing protein	P:oxidation-reduction process; F:oxidoreductase activity	Aldo_ket_red	n	n	1		76.4001	67.8345	97.2354	134.433		y	y	n
SVEN_1599600.1	327	0.13	Hypothetical protein	-	-	n	n	10		6.95888	14.7941	20.0679	0.171983		n	y	n
SVEN_0825300.1	334	0.13	L-lactate dehydrogenase	P:carboxylic acid metabolic process; P:carbohydrate metabolic process; C:cytoplasm; F:L-lactate dehydrogenase activity; P:oxidation-reduction process	Ldh_1_N, Ldh_1_C	n	n	0		108.333	127.154	329.741	147.533		y	y	n
SVEN_0491900.1	321	0.13	Protein NAP-1	P:nucleosome assembly; C:nucleus	NAP	n	n	2		763.057	1066.81	1006.68	1325.06		y	y	n
SVEN_0086300.1	328	0.13	Chromatin SPT2 family-containing protein	F:transferase activity; C:integral to membrane; P:metabolic process; C:membrane; F:acetylglucosaminyltransferase activity	SPT2	n	n	20		0	0.480181	1.42215	29.9864		y	y	n
SVEN_1945300.1	335	0.12	F-box domain-containing protein	F:protein binding	-	n	n	0		0	0.179897	0.0395754	4.17626		n	y	n
SVEN_1841400.1	366	0.12	Fructose-bisphosphate aldolase, class-I family; Aldolase-type TIM barrel domain-containing protein	P:oviposition; P:locomotion; F:fructose-bisphosphate aldolase activity; P:embryo development ending in birth or egg hatching; P:glycolysis	Glycolytic	n	n	8		2012	420.398	451.13	847.329		y	y	n
SVEN_0997200.1	695	0.12	Heat shock protein HSP 90-alpha 1	P:protein folding; F:ATP binding; F:unfolded protein binding; P:response to stress	HSP90, HATPase_c	n	n	5		223.005	432.44	199.352	1075		y	y	n
SVEN_0777600.1	763	0.11	Heat shock protein HSP 90-alpha 1	C:cell surface; C:brush border membrane; F:Rho GDP-dissociation inhibitor binding; F:GTP binding; F:CTP binding; F:protein homodimerization activity; P:chaperone-mediated protein complex assembly; F:UTP binding; P:skeletal muscle contraction; F:unfolded protein binding; C:neuron projection; C:apical plasma membrane; F:sulfonylurea receptor binding; P:positive regulation of nitric oxide biosynthet…	HSP90, HATPase_c	n	n	10		1836.08	3628.23	1207.32	1972.96		y	y	n
SVEN_0283900.1	408	0.11	Aspartate aminotransferase, cytoplasmic	C:cytoplasm; P:glutamate metabolic process; F:pyridoxal phosphate binding; F:L-aspartate:2-oxoglutarate aminotransferase activity; P:biosynthetic process; P:2-oxoglutarate metabolic process; P:aspartate metabolic process; F:L-phenylalanine:2-oxoglutarate aminotransferase activity	Aminotran_1_2	n	n	0		176.729	43.7572	104.838	141.271		y	y	n
SVEN_1769500.1	444	0.1	GDP dissociation inhibitor	F:2-polyprenyl-6-methoxy-1,4-benzoquinone methyltransferase activity; P:ubiquinone biosynthetic process; P:methylation; F:Rab GDP-dissociation inhibitor activity; P:regulation of catalytic activity; P:protein transport; F:oxidoreductase activity; P:oxidation-reduction process	GDI	n	n	0		63.9846	30.1171	67.9573	260.527		y	y	n
SVEN_1590100.1	419	0.1	Putative N-acetylglucosamine-6-phosphate deacetylase	P:carbohydrate metabolic process; P:N-acetylglucosamine metabolic process; F:N-acetylglucosamine-6-phosphate deacetylase activity	Amidohydro_1	n	n	1		55.5437	33.2319	25.9054	6.41939		n	y	n
SVEN_1037700.1	408	0.1	CYTH-like domain-containing protein	P:metabolic process; F:hydrolase activity	AAA_28	n	n	3		46.6066	49.7047	32.5595	2.91281		n	y	n
SVEN_0275900.1	408	0.1	Calreticulin	P:protein folding; F:unfolded protein binding; F:carbohydrate binding; F:calcium ion binding; C:endoplasmic reticulum lumen	Calreticulin	y	n	2		843.883	2121.67	2710.66	3868.08		y	y	n
SVEN_0188500.2	434	0.1	Adenosylhomocysteinase	C:cytosol; C:integral to membrane; P:S-adenosylhomocysteine catabolic process; P:S-adenosylmethionine cycle; F:adenosylhomocysteinase activity; P:secretion by cell; P:one-carbon metabolic process; C:clathrin adaptor complex; P:body morphogenesis; P:nematode larval development; P:locomotion; P:receptor-mediated endocytosis; P:intracellular protein transport; P:embryo development ending in birth or…	AdoHcyase_NAD, AdoHcyase	n	n	1		165.594	181.55	277.006	747.195		y	y	n
SVEN_0187200.1	435	0.1	Adenosylhomocysteinase	C:cytosol; P:S-adenosylhomocysteine catabolic process; P:S-adenosylmethionine cycle; F:adenosylhomocysteinase activity; P:secretion by cell; P:one-carbon metabolic process; C:clathrin adaptor complex; P:body morphogenesis; P:nematode larval development; P:locomotion; P:receptor-mediated endocytosis; P:intracellular protein transport; P:embryo development ending in birth or egg hatching	AdoHcyase_NAD, AdoHcyase	n	n	2		72.9719	27.3315	142.49	160.472		y	y	n
SVEN_0645600.1	456	0.10	Astacin-like metalloendopeptidase	F:metalloendopeptidase activity; P:proteolysis; F:zinc ion binding; P:molting cycle, collagen and cuticulin-based cuticle	Astacin	n	n	9		0.401749	0.149069	0.218371	6.75758		y	y	y
SVEN_1632100.1	491	0.09	FAD binding domain; Flavocytochrome c family; Succinate dehydrogenase/fumarate reductase flavoprotein, catalytic domain-containing protein	F:succinate dehydrogenase activity; P:oxidation-reduction process	FAD_binding_2	n	n	1		32.0543	39.5643	73.9679	208.912		y	y	n
SVEN_1565500.1	480	0.09	Astacin-like metalloendopeptidase	F:metalloendopeptidase activity; P:proteolysis; F:zinc ion binding; P:molting cycle, collagen and cuticulin-based cuticle	Astacin	y	y	1		0.236915	0.187264	0.154284	29.6768		n	y	n
SVEN_0773400.1	454	0.09	Alanine-tRNA ligase, class IIc family; Alanine-tRNA ligase, class IIc, anti-codon-binding domain; Alanyl-tRNA synthetase, class IIc, N-terminal domain; Alanyl-tRNA synthetase, class IIc, core domain-containing protein	C:cytosol; C:mitochondrion; F:alanine-tRNA ligase activity; P:alanyl-tRNA aminoacylation; F:ATP binding; F:amino acid binding; F:tRNA binding; P:tRNA modification	tRNA-synt_2c	n	n	1		50.3188	21.8011	21.6753	41.5104		n	y	n
SVEN_0747100.1	462	0.09	Prolactin-releasing peptide receptor	C:integral to membrane; P:neuropeptide signaling pathway; F:neuropeptide Y receptor activity	7tm_1	n	y	1		17.6638	9.34731	13.4683	1.54964		y	y	y
SVEN_0574300.1	440	0.09	Ku70/Ku80 C-terminal arm domain; Ku70/Ku80 beta-barrel domain; SPOC like C-terminal domain-containing protein	P:double-strand break repair via nonhomologous end joining; F:ATP-dependent DNA helicase activity; P:telomere maintenance; F:telomeric DNA binding; F:damaged DNA binding; P:DNA recombination; C:Ku70:Ku80 complex	Ku	n	n	0		0.9938	3.80803	4.49734	5.58281		n	y	n
SVEN_0370400.1	458	0.09	Sulfotransferase family-containing protein	C:integral to membrane; P:metabolic process; F:sulfotransferase activity	Sulfotransfer_2	y	y	12		1.99878	1.23592	0.706085	0.0579651		n	y	n
SVEN_0268200.1	476	0.09	Astacin-like metalloendopeptidase	F:metalloendopeptidase activity; P:proteolysis; P:molting cycle, collagen and cuticulin-based cuticle; F:zinc ion binding	Astacin	y	n	3		0	0.0945435	0.0259648	25.6875		n	y	n
SVEN_0004500.1	457	0.09	Phosphate-regulating neutral endopeptidase	F:metalloendopeptidase activity; P:proteolysis	Peptidase_M13	n	n	0		0.150281	0.272597	0.16336	3381.81		n	y	y
SVEN_1982500.1	1490	0.08	Chitin binding domain-containing protein	C:extracellular region; P:chitin metabolic process; F:chitin binding	CBM_14	y	n	117		0.238588	0.422654	0.605526	1660.25		n	y	n
SVEN_1252800.1	496	0.08	Hypothetical protein	-	-	n	n	0		0.0456642	0.135234	0.0247571	0.0529584		n	y	n
SVEN_0660400.1	528	0.08	UDP-glucuronosyl/UDP-glucosyltransferase family-containing protein	C:integral to membrane; F:transferase activity, transferring hexosyl groups; P:metabolic process	UDPGT	n	y	1		10.2606	4.30116	5.29972	3.90003		n	y	n
SVEN_0619200.1	528	0.08	Hypothetical protein	P:regulation of mitosis; P:cytokinesis; P:spindle assembly	-	n	n	57		2.42679	15.1695	7.37353	0.641778		n	y	n
SVEN_0576300.1	517	0.08	Probable succinyl-CoA:3-ketoacid coenzyme A transferase, mitochondrial	P:ketone body catabolic process; C:mitochondrion; F:3-oxoacid CoA-transferase activity	CoA_trans	n	n	2		53.5706	31.1847	30.4732	36.6961		n	y	n
SVEN_0192200.1	488	0.08	tRNA-dihydrouridine(16/17) synthase [NAD(P)(+)]-like	F:flavin adenine dinucleotide binding; P:tRNA dihydrouridine synthesis; F:tRNA dihydrouridine synthase activity; P:oxidation-reduction process	Dus	n	n	14		5.34839	10.1047	10.469	14.24		n	y	n
SVEN_0145100.2	526	0.08	Intermediate filament protein family-containing protein	C:intermediate filament; F:structural molecule activity	Filament	n	n	16		27.1756	44.3651	216.521	123.936		y	y	n
SVEN_0489900.1	637	0.07	Suppressor of ypt1	C:cell; P:vesicle docking involved in exocytosis	Sec1	n	n	11		18.3392	30.1958	49.5732	32.4448		n	y	n
SVEN_0114400.1	576	0.07	Integrase, catalytic core domain; Ribonuclease H-like domain-containing protein	F:RNA-directed DNA polymerase activity; F:nucleic acid binding; P:RNA-dependent DNA replication; F:zinc ion binding; P:DNA integration	-	n	n	1		0	0.0760416	0.146115	0		y	y	n
SVEN_1935900.1	656	0.06	Acetylcholinesterase	P:metabolic process; C:membrane; F:cholinesterase activity	COesterase	n	y	6		40.4447	14.366	8.48028	3.6893		n	y	n
SVEN_1720700.1	690	0.06	Zinc finger, C2H2 domain-containing protein	F:metal ion binding	-	n	n	6		15.0286	9.80754	22.9457	10.2421		n	y	n
SVEN_0783500.1	2117	0.06	Epidermal growth factor-like domain; C-type lectin domain; von Willebrand factor, type A domain; MD domain; Concanavalin A-like lectin/glucanase, subgroup domain; C-type lectin-like domain; C-type lectin fold domain-containing protein	F:carbohydrate binding; F:protein binding	VWA, Lectin_C	y	n	24		2.98875	2.03563	1.40138	3.69666		n	y	n
SVEN_1985300.1	785	0.05	Glycoprotein 93	P:protein folding; P:reproduction; F:ATP binding; P:lipid storage; P:nematode larval development; C:endoplasmic reticulum lumen; P:locomotion; F:unfolded protein binding; P:receptor-mediated endocytosis; P:embryo development ending in birth or egg hatching; P:response to stress	HSP90, HATPase_c	y	y	14		344.099	579.537	714.649	549.301		n	y	n
SVEN_1278500.1	759	0.05	Integrase, catalytic core domain; Ribonuclease H-like domain-containing protein	F:nucleic acid binding; P:DNA integration	rve	n	n	10		0	0.027995	0.322588	0		n	y	n
SVEN_1027300.1	809	0.05	Hypothetical protein	-	-	n	n	23		0	0.535329	1.2465	0.309433		n	y	n
SVEN_0970700.1	888	0.05	Leucine-rich repeat; Leucine-rich repeat, typical subtype; Leucine rich repeat 4-containing protein	C:integral to membrane; F:protein binding	LRR_8	y	y	4		0.193413	4.69778	3.56141	1.54027		n	y	n
SVEN_0908600.1	825	0.05	Protein SPON-1	P:negative regulation of endopeptidase activity; F:serine-type endopeptidase inhibitor activity	TSP_1, Spond_N, Reeler, Kunitz_BPTI	y	n	47		1.41234	14.6097	13.9554	9.72613		n	y	n
SVEN_0120400.1	761	0.05	Peroxidasin-like protein	F:heme binding; F:peroxidase activity; P:oxidation-reduction process; P:response to oxidative stress	An_peroxidase	n	n	5		0.114101	0.125616	0.21444	0.0330503		y	y	n
SVEN_0602400.1	979	0.04	Anchor cell fusion failure-1	C:integral to membrane	Tmem26, EFF-AFF	n	y	4		4.66428	5.9731	14.5864	0.454387		n	y	n
SVEN_1081800.1	1470	0.03	Hypothetical protein	P:positive regulation of multicellular organism growth	-	n	n	144		34.8992	82.1665	68.1557	9.44171		n	y	n
SVEN_0779200.1	1488	0.03	Chitin binding domain-containing protein	P:chitin metabolic process; F:chitin binding; C:extracellular region	CBM_14	n	n	129		0.0421626	0.122878	0.359335	679.149		n	y	n
SVEN_0145100.1	1520	0.03	Intermediate filament protein family-containing protein	P:anatomical structure development; P:multicellular organismal development; C:intermediate filament; F:structural molecule activity	Filament	n	n	159		27.1756	44.3651	216.521	123.936		y	y	n
SVEN_0117700.1	1283	0.03	Ras-association domain; Fibronectin, type III domain; Immunoglobulin-like fold domain-containing protein	P:signal transduction; F:protein binding	-	n	n	15		17.1383	6.7872	7.44385	4.70929		n	y	n
SVEN_1386800.1	1789	0.02	Epidermal growth factor-like domain-containing protein	F:protein binding	-	y	n	43		0.348439	1.72985	4.86235	11.8311		n	y	n
SVEN_1010200.1	2012	0.02	Activating signal cointegrator 1 complex subunit 3	F:nucleic acid binding; F:ATP binding; F:helicase activity; P:metabolic process; F:protein binding	Sec63, Helicase_C, DEAD	n	n	18		2.89183	26.5731	19.9448	10.244		n	y	n
SVEN_1910000.1	3090	0.01	Protein furry homolog-like	F:binding	MOR2-PAG1_N, MOR2-PAG1_C	n	n	171		24.4402	16.6346	18.6364	10.5283		n	y	n
SVEN_1613900.1	3490	0.01	Protein unc-80 homolog	P:response to drug; ; P:cation homeostasis; C:axon; P:positive regulation of locomotion; C:cation channel complex; F:cation channel activity; F:binding	UNC80	n	y	208		15.4636	28.4685	24.6198	1.14662		n	y	n
SVEN_0857400.1	4799	0.01	Low-density lipoprotein receptor-related protein	C:integral to membrane; F:calcium ion binding; F:sterol transporter activity; P:ecdysis, collagen and cuticulin-based cuticle; C:endocytic vesicle; C:coated pit; P:regulation of cell migration; P:sterol transport; P:body morphogenesis; P:nematode larval development; F:protein binding; P:positive regulation of locomotion; P:endocytosis; C:apical plasma membrane; P:positive regulation of multicellu…	Ldl_recept_b, Ldl_recept_a, FXa_inhibition, EGF_CA	n	y	122		51.2972	208.496	226.127	6.7838		y	y	n
SVEN_0306900.1	3051	0.01	DmX-like protein 1	F:protein binding; F:catalytic activity	Rav1p_C	n	n	62		15.4768	30.5923	31.267	9.54516		y	y	n
