# Supplementary material for: Secretome analysis of Strongyloides venezuelensis parasitic stages reveals that soluble and insoluble proteins are involved in its parasitism
Source: Parasit Vectors. 2019 Jan 9;12:21. doi: 10.1186/s13071-018-3266-x (PMC6327390; doi:10.1186/s13071-018-3266-x)
Supplement: Supplementary file 4 — Table S3. List of proteins identified in the Strongyloides venezuelensis parasitic female excretory/secretory (E/S) insoluble fraction. (XLSX 18 kb) [file 13071_2018_3266_MOESM4_ESM.xlsx]

## Sheet: TableS3
Table S3. List of proteins identified in the Strongyloides venezuelensis parasitic female excretory/secretory (E/S) insoluble fraction.
geneID	Length (aa)	Protein amount (emPAI)	Annotation	GO term	Pfam domain	SignalP	TMHMM	#NetOGlyc		Geme expression (FPKM)					Identified samples
										iL3 (non-induced)	iL3 (1-day)	iL3 (5-day)	Pf		iL3	Pf soluble	Pf insoluble
SVEN_0004500.1	457	1.94	Phosphate-regulating neutral endopeptidase	F:metalloendopeptidase activity; P:proteolysis	Peptidase_M13	n	n	0		0.150281	0.272597	0.16336	3381.81		n	y	y
SVEN_0318200.1	406	0.81	Trypsin Inhibitor-like, cysteine rich domain-containing protein	-	TIL	n	n	38		0.0573711	0.256391	1.97258	669.182		n	n	y
SVEN_1782300.1	423	0.53	Trypsin Inhibitor-like, cysteine rich domain-containing protein	-	TIL	n	n	39		0.0547212	0.0542702	0.238558	165.275		n	n	y
SVEN_0815500.1	146	0.52	Protein TTR-41	C:extracellular space	TTR-52	y	n	0		151.611	299.155	678.801	2256.43		y	y	y
SVEN_1084900.1	69	0.51	Hypothetical protein	-	-	n	n	1		0	0	0	0		n	n	y
SVEN_1080600.1	438	0.51	Trypsin Inhibitor-like, cysteine rich domain-containing protein	-	TIL	n	n	38		0.473205	0.416702	2.60417	721.025		n	n	y
SVEN_1859300.1	67	0.5	Hypothetical protein	-	-	n	n	0		1.32163	0	0	0		n	n	y
SVEN_0318100.1	369	0.38	Trypsin Inhibitor-like, cysteine rich domain-containing protein	P:nitrogen compound metabolic process; F:hydrolase activity, acting on carbon-nitrogen (but not peptide) bonds	TIL	n	n	33		0.12826	0.0958658	1.44051	513.634		n	n	y
SVEN_1661400.1	127	0.36	Hypothetical protein	F:nucleic acid binding; P:DNA integration; P:RNA-dependent DNA replication; F:zinc ion binding; F:RNA-directed DNA polymerase activity	-	n	n	2		0	0	0.168823	0		n	n	y
SVEN_0615900.1	103	0.35	Histone H4 family; Histone core domain; Histone-fold domain-containing protein	P:defense response to Gram-negative bacterium; P:receptor-mediated endocytosis; P:locomotion; C:nucleosome; F:protein heterodimerization activity; P:lipid storage; P:embryo development ending in birth or egg hatching; F:DNA binding; P:pharynx development; P:nematode larval development; P:body morphogenesis; P:positive regulation of transcription from RNA polymerase II promoter; P:striated muscle …	CENP-T_C	n	n	2		3.32322	4.42719	2.84304	10.8031		n	y	y
SVEN_0025100.1	103	0.35	Histone H4 family; Histone core domain; Histone-fold domain-containing protein	C:nucleosome; F:DNA binding; P:nucleosome assembly; C:nucleus; F:protein heterodimerization activity	CENP-T_C	n	n	2		64.8028	20.9709	16.5413	155.171		n	y	y
SVEN_0575800.1	447	0.32	Trypsin Inhibitor-like, cysteine rich domain-containing protein	-	TIL	n	y	89		4.82891	4.7046	22.0177	910.212		n	n	y
SVEN_1080700.1	481	0.28	Trypsin Inhibitor-like, cysteine rich domain-containing protein	-	TIL	n	y	39		0.21197	0.157526	0.748253	503.441		n	n	y
SVEN_1030000.1	154	0.22	Transthyretin-like family-containing protein	C:extracellular space	TTR-52	y	y	0		36.9832	40.826	239.185	966.824		y	y	y
SVEN_0815400.1	170	0.2	Transthyretin-like family-containing protein	C:extracellular space	TTR-52	y	y	0		198.967	1531.85	1168.75	1583.37		y	y	y
SVEN_1770300.1	213	0.15	Transformer-2 sex-determining protein	F:nucleic acid binding; F:nucleotide binding	RRM_1	n	n	22		198.395	397.216	527.799	628.985		n	n	y
SVEN_0984100.1	280	0.15	FYVE zinc finger domain; Zinc finger, FYVE/PHD-type domain; Zinc finger, RING/FYVE/PHD-type domain; Zinc finger, FYVE-related domain-containing protein	F:metal ion binding	FYVE	n	n	19		38.9286	62.7601	47.1605	38.5986		y	y	y
SVEN_0345700.1	291	0.15	Hypothetical protein	-	-	n	n	52		83.3583	368.462	1098.14	0.0991682		n	n	y
SVEN_0896200.1	248	0.13	CAP domain-containing protein	C:extracellular region	CAP	y	y	9		0.104325	1.38019	6.66823	694.078		n	n	y
SVEN_0165100.1	301	0.11	Winged helix-turn-helix DNA-binding domain; DDRGK domain containing protein family-containing protein	C:integral to membrane; F:DNA binding	DDRGK	n	y	0		54.1868	117.356	116.153	61.6374		n	n	y
SVEN_0005200.1	414	0.1	Phosphate-regulating neutral endopeptidase	F:metalloendopeptidase activity; P:proteolysis	Peptidase_M13	n	n	0		0.841392	0.807211	11.5022	334.305		n	n	y
SVEN_1691700.1	478	0.09	Hypothetical protein	-	-	n	n	20		20.5987	73.0343	63.8476	16.2044		n	n	y
SVEN_1654200.1	363	0.09	Hypothetical protein	-	-	y	n	85		0.0653792	1.20615	0.645195	4590.03		n	y	y
SVEN_0645600.1	456	0.09	Astacin-like metalloendopeptidase	F:metalloendopeptidase activity; P:proteolysis; F:zinc ion binding; P:molting cycle, collagen and cuticulin-based cuticle	Astacin	n	n	9		0.401749	0.149069	0.218371	6.75758		y	y	y
SVEN_0554400.1	473	0.09	Lysosomal protective protein	F:serine-type carboxypeptidase activity; P:proteolysis	Peptidase_S10	y	n	3		206.966	100.262	198.029	841.829		y	n	y
SVEN_1940000.1	394	0.09	Serine/arginine repetitive matrix protein 1	C:spliceosomal complex; F:RNA binding; P:RNA splicing, via transesterification reactions; P:mRNA processing; C:nuclear lumen	PWI	n	n	66		279.09	149.922	106.709	88.1485		n	n	y
SVEN_1880800.1	393	0.08	Hypothetical protein	-	-	n	n	27		1.90647	3.79098	5.20889	2.69675		n	n	y
SVEN_0853300.1	384	0.08	Speckle-type POZ protein	F:protein binding	BTB	n	n	0		0	0.213168	2.34339	2.06031		n	n	y
SVEN_1760300.1	631	0.07	Gamma-glutamyltranspeptidase family-containing protein	C:membrane; P:glutathione metabolic process; F:gamma-glutamyltransferase activity	G_glu_transpept	n	y	5		0.978955	0.154468	0.73482	52.7209		n	n	y
SVEN_1669200.1	452	0.07	Tubulin alpha-8 chain	C:cytoplasm; F:structural constituent of cytoskeleton; F:GTP binding; P:microtubule-based process; P:protein polymerization; P:metabolic process; F:GTPase activity; C:microtubule	Tubulin_C, Tubulin	n	n	1		0.913041	6.67705	20.2432	12.4748		n	n	y
SVEN_0747100.1	462	0.07	Prolactin-releasing peptide receptor	C:integral to membrane; P:neuropeptide signaling pathway; F:neuropeptide Y receptor activity	7tm_1	n	y	1		17.6638	9.34731	13.4683	1.54964		y	y	y
SVEN_0432100.1	462	0.07	Elongation factor 1-alpha	C:cytoplasm; F:translation elongation factor activity; F:GTP binding; P:translational elongation; F:GTPase activity	GTP_EFTU_D3, GTP_EFTU_D2, GTP_EFTU	n	n	3		3338.8	3209.23	5680.09	16441.6		y	n	y
SVEN_0705700.1	608	0.06	Protein TAG-297	P:nematode larval development; P:molting cycle, collagen and cuticulin-based cuticle; P:locomotion	-	y	y	7		3.89658	6.38675	7.14936	6.3318		n	n	y
SVEN_1767300.1	746	0.04	cGMP-dependent protein kinase, isozyme 1	P:determination of adult lifespan; P:sleep; P:negative regulation of transforming growth factor beta receptor signaling pathway; P:insulin receptor signaling pathway; P:negative regulation of organ growth; P:negative regulation of multicellular organism growth; C:cytosol; F:metal ion binding; P:regulation of oviposition; P:peptidyl-serine phosphorylation; F:cGMP-dependent protein kinase activity;…	cNMP_binding, Pkinase	n	n	21		52.052	65.4608	79.1832	54.7393		n	n	y
SVEN_1767200.1	705	0.04	Potassium channel subfamily K member 18	C:integral to membrane; P:potassium ion transmembrane transport; F:potassium channel activity; F:protein binding	fn3, Ion_trans_2	n	y	15		3.65595	3.90089	4.09824	0.215414		n	n	y
SVEN_1603200.2	1135	0.04	PDZ domain; PTB/PI domain; Pleckstrin homology-like domain-containing protein	C:Golgi cisterna membrane; C:dendrite; C:Golgi trans cisterna; P:asymmetric protein localization; ; P:sensory perception of touch; C:synapse; P:receptor localization to synapse; P:neuron-neuron synaptic transmission; F:protein binding; P:positive regulation of vulval development; C:neuronal cell body; C:trans-Golgi network transport vesicle; C:plasma membrane	PID, PDZ	n	n	150		142.432	86.8126	89.0425	55.0495		n	n	y
SVEN_0840200.1	894	0.04	Protein PRMN-1	C:integral to membrane	Prominin	n	y	4		7.48916	11.8704	14.5281	1.83509		n	n	y
SVEN_1974900.1	1301	0.03	Mediator complex, subunit Med14 family-containing protein	F:RNA polymerase II transcription cofactor activity; C:mediator complex; P:regulation of transcription from RNA polymerase II promoter	Med14	n	n	19		24.439	31.3826	17.1101	9.11397		n	n	y
SVEN_1797400.1	1235	0.03	Solute carrier family 12 member 1	P:transmembrane transport; P:ion transport; C:integral to membrane; F:transporter activity	SLC12, AA_permease	n	y	24		2.13342	7.18189	10.2811	1.30431		n	n	y
SVEN_0739900.1	1293	0.03	ABC transporter B family member 5	P:transmembrane transport; C:integral to membrane; F:ATPase activity, coupled to transmembrane movement of substances; P:stress response to cadmium ion; F:ATP binding; P:RNA interference	ABC_tran, ABC_membrane	n	y	4		0	0.166123	0.216897	0.376711		n	n	y
SVEN_0555900.1	1077	0.03	Aminoacyl-tRNA synthetase, class Ia domain; Leucyl-tRNA synthetase, class Ia, archaeal/eukaryotic cytosolic family; Valyl/Leucyl/Isoleucyl-tRNA synthetase, editing domain; Aminoacyl-tRNA synthetase, class 1a, anticodon-binding domain; Valyl/Leucyl/Isoleucyl-tRNA synthetase, anticodon-binding domain; Rossmann-like alpha/beta/alpha sandwich fold domain-containing protein	C:macromolecular complex; C:membrane; P:multicellular organismal development; P:regulation of translational fidelity; C:cytosol; P:methionyl-tRNA aminoacylation; F:leucine-tRNA ligase activity; P:anatomical structure development; F:aminoacyl-tRNA editing activity; F:methionine-tRNA ligase activity; P:leucyl-tRNA aminoacylation; F:ATP binding	tRNA-synt_1, Anticodon_1	n	n	6		16.0208	34.6814	43.8765	92.5604		n	n	y
SVEN_0477200.1	1035	0.03	Myosin-IB	C:myosin complex; F:ATP binding; F:motor activity; P:metabolic process; C:membrane; F:protein binding	SH3_1, Myosin_head, Myosin_TH1	n	n	23		11.7959	19.799	23.8724	42.649		n	n	y
SVEN_1589400.1	2062	0.02	CCR4-NOT transcription complex subunit 1	P:anatomical structure development; P:cell cycle process; P:regulation of gene expression; P:microtubule cytoskeleton organization; P:establishment of localization; P:multicellular organismal development; C:intracellular part	Not1, DUF3819, CNOT1_TTP_bind, CNOT1_HEAT, CNOT1_CAF1_bind	n	n	64		47.6751	52.4717	45.8443	91.3048		n	n	y
SVEN_0912300.1	1568	0.02	Ral GTPase-activating protein subunit beta	F:GTPase activator activity; P:regulation of small GTPase mediated signal transduction; P:positive regulation of GTPase activity	-	n	n	44		27.6472	15.2984	26.996	15.0398		n	n	y
SVEN_0561200.1	1627	0.02	Short stop	P:anatomical structure morphogenesis; F:calcium ion binding; P:cell cycle arrest; F:actin binding; C:intracellular organelle; P:single-organism developmental process	Spectrin, GAS2, CH	n	n	46		0.92243	1.66672	3.71664	30.2995		y	n	y
SVEN_0050700.1	3568	0.01	Protein SZT2	-	-	n	n	32		3.58314	10.4352	9.0828	4.27897		n	n	y
Third-stage infective larva; iL3, Parasitic female; Pf, Protein length; aa, Transmembrane helics; TMHMM, #NetOGlyc; Number of predicted O-glycosylaion sites
