# Supplementary material for: Secretome analysis of Strongyloides venezuelensis parasitic stages reveals that soluble and insoluble proteins are involved in its parasitism
Source: Parasit Vectors. 2019 Jan 9;12:21. doi: 10.1186/s13071-018-3266-x (PMC6327390; doi:10.1186/s13071-018-3266-x)
Supplement: Supplementary file 5 — Table S6. Pfam protein domains identified in the secretome of Strongyloides ratti. Protein identification data were obtained from Hunt et al. [21]. The sum of the exponentially modified protein abundance index (emPAI) values of identified proteins was calculated for each Pfam domain. (XLSX 19 kb) [file 13071_2018_3266_MOESM5_ESM.xlsx]

## Sheet: SRAE.Pfam_vs_emPAI.table
Table S6. Pfam protein domains identified in the secretome of Strongyloides ratti. Protein identification data were obtained from Hunt et al. (2016). The sum of the exponentially modified protein abundance index (emPAI) values of identified proteins was calculated for each Pfam domain
Pfam	emPAI
COesterase	18.08
TTR-52	13.01
Astacin	11.19
Pro_isomerase	10.52
Thioredoxin	9.89
CAP	9.65
Peptidase_S9_N	8.17
Peptidase_S9	8.17
Lipocalin	7.49
PBP	6.73
Actin	6.63
Thioredoxin_6	6.58
Sod_Cu	6.33
Glycolytic	5.99
adh_short	4.8
ubiquitin	4.09
NDK	4.03
Enolase_N	3.95
Enolase_C	3.95
AhpC-TSA	3.91
1-cysPrx_C	3.91
CH	3.9
Aldo_ket_red	3.9
Gp-FAR-1	3.85
Thioredoxin_8	3.57
HSP20	3.46
iPGM_N	3.35
Metalloenzyme	3.35
Gal-bind_lectin	3.35
LSM	3.31
E1_DerP2_DerF2	3.31
Histone	3.01
Lectin_C	2.96
VWA	2.95
ELFV_dehydrog_N	2.86
ELFV_dehydrog	2.86
Profilin	2.62
Ribosomal_L40e	2.46
Ldh_1_N	2.35
Ldh_1_C	2.35
Cystatin	2.35
Serpin	2.32
14-3-3	2.24
Aminotran_1_2	2.1
Cofilin_ADF	2.05
Esterase	1.86
Motile_Sperm	1.8
adh_short_C2	1.78
DJ-1_PfpI	1.64
Ras	1.57
Transaldolase	1.55
CENP-T_C	1.53
GDI	1.52
FAA_hydrolase	1.52
HSP70	1.51
EF-hand_5	1.51
Mito_carr	1.5
Asp	1.5
Sod_Fe_N	1.47
Sod_Fe_C	1.47
EF-hand_7	1.45
Glutaredoxin	1.42
CUB	1.42
Glyoxalase	1.4
NPA	1.3
XendoU	1.22
Transket_pyr	1.22
GILT	1.21
Glyco_hydro_31	1.18
Gal_mutarotas_2	1.18
Transketolase_N	1.17
Transketolase_C	1.17
PGI	1.17
TIMP	1.14
FBPase	1.1
Ribonuc_L-PSP	1.08
Gp_dh_N	1.08
Gp_dh_C	1.08
GTP_EFTU_D2	1.05
GTP_EFTU	1.05
Glyco_transf_8	1.04
HSP90	1.03
HATPase_c	1.03
ATP-synt_ab_N	1.03
ATP-synt_ab	1.03
Cpn60_TCP1	1.02
MIF	1.01
Apyrase	1
WD40	0.99
Pyr_redox_dim	0.99
Pyr_redox_2	0.99
Citrate_synt	0.99
hEGF	0.96
Peptidase_M17	0.96
Lyase_1	0.96
FumaraseC_C	0.96
FKBP_C	0.95
Trefoil	0.93
NtCtMGAM_N	0.93
Calreticulin	0.92
Aldedh	0.9
SPARC_Ca_bdg	0.86
Kazal_2	0.86
FOLN	0.86
Thymidylat_synt	0.81
GSHPx	0.8
Pterin_4a	0.78
Ribosomal_L10	0.77
Ribosomal_60s	0.77
Myosin_tail_1	0.75
GTP_EFTU_D3	0.75
NAP	0.73
His_Phos_2	0.7
FAA_hydrolase_N	0.68
Destabilase	0.67
Peptidase_S10	0.66
ADK	0.63
Inositol_P	0.61
FAD_binding_2	0.61
GST_C	0.6
EF1G	0.6
GST_C_3	0.59
GCV_H	0.58
eIF-5a	0.57
EFP_N	0.57
Ribosomal_L16	0.55
Catalase-rel	0.55
Catalase	0.55
CS	0.55
ATP-synt_ab_C	0.55
PGM_PMM_IV	0.54
PGM_PMM_III	0.54
PGM_PMM_II	0.54
PGM_PMM_I	0.54
ATP-synt_E	0.54
NAAA-beta	0.53
CBAH	0.53
Pyrophosphatase	0.52
Myosin_head	0.52
GST_N	0.52
Peptidase_M13	0.5
Arf	0.49
Atg8	0.47
TPR_8	0.46
Phospholip_B	0.46
Myosin_N	0.46
ANAPC4_WD40	0.46
DUF866	0.45
DUF953	0.43
CIAPIN1	0.43
DeoC	0.42
Ribosomal_S28e	0.41
Ferritin	0.41
NUDIX	0.39
Glyco_hydro_18	0.39
Peptidase_C1	0.37
Lamp	0.37
Kunitz_BPTI	0.37
DNase_II	0.37
A_deaminase	0.37
TIL	0.36
Ribosomal_L38e	0.36
ADK_lid	0.36
I-set	0.35
HIT	0.35
Filament	0.35
UQ_con	0.34
TPR_1	0.34
Fibrinogen_C	0.34
Lactamase_B	0.32
HAGH_C	0.32
Band_7	0.32
AdoHcyase_NAD	0.32
AdoHcyase	0.32
Acetyltransf_1	0.32
UDPGP	0.31
Thiolase_N	0.31
Thiolase_C	0.31
Peptidase_M16_C	0.31
Peptidase_M16	0.31
Laminin_EGF	0.31
DOMON	0.31
p25-alpha	0.3
TCTP	0.3
EFG_IV	0.3
EFG_II	0.3
EFG_C	0.3
DUF1681	0.3
Aminotran_3	0.3
AIRS_C	0.3
AIRS	0.3
Methyltransf_4	0.29
Integrin_beta	0.29
EGF_2	0.29
Cytochrom_C	0.29
UBX	0.28
SEP	0.28
PfkB	0.28
Peptidase_M13_N	0.28
Peptidase_M1	0.28
ERAP1_C	0.28
DAO	0.28
fn3	0.27
PDZ_2	0.27
LisH	0.27
Glyco_hydro_30C	0.27
Glyco_hydro_30	0.27
TPR_2	0.26
TPR_12	0.26
TPR_11	0.26
Adenylsucc_synt	0.26
eIF-6	0.25
Ribul_P_3_epim	0.25
Ribosomal_L1	0.25
Rad60-SLD	0.25
Lipase_2	0.25
Ig_3	0.25
DUF5110	0.25
DUF1637	0.25
Ribosomal_L7Ae	0.24
Piwi	0.24
PAZ	0.24
MAM33	0.24
UPF0160	0.23
LRR_8	0.23
CutA1	0.23
TIM	0.22
ShK	0.22
NTF2	0.22
Metallophos	0.22
S4	0.21
Ribosomal_S4e	0.21
RS4NT	0.21
Proteasome_A_N	0.21
Proteasome	0.21
Pepsin-I3	0.21
PGK	0.21
KOW	0.21
CBM_14	0.21
40S_S4_C	0.21
Ubiq_cyt_C_chap	0.2
Porin_3	0.2
PNP_UDP_1	0.2
Inhibitor_I29	0.2
Glyco_hydro_38C	0.2
Glyco_hydro_38	0.2
Aminotran_5	0.2
Alpha-mann_mid	0.2
ANAPC3	0.2
Ribosomal_L14e	0.19
G_glu_transpept	0.19
Fer4_17	0.19
Fer2_3	0.19
ArgoMid	0.19
Trypsin	0.18
Tau95	0.18
Ribosomal_S11	0.18
PITH	0.18
NHL	0.18
Memo	0.18
Hydrolase_like	0.18
Hydrolase_6	0.18
FERM_C	0.18
Cu2_monooxygen	0.18
Cu2_monoox_C	0.18
Carb_anhydrase	0.18
CTP_transf_1	0.18
SBP56	0.17
Peptidase_M23	0.17
Peptidase_M18	0.17
Lipase_3	0.17
LRR_9	0.17
LRR_4	0.17
tRNA-synt_1b	0.16
Ribosomal_L4	0.16
Ribos_L4_asso_C	0.16
Peptidase_M16_M	0.16
EGF_CA	0.16
DUF3456	0.16
Aconitase_C	0.16
Aconitase	0.16
A2M	0.16
SAC3_GANP	0.15
PrmA	0.15
ATP-gua_PtransN	0.15
ATP-gua_Ptrans	0.15
eRF1_3	0.14
eRF1_2	0.14
eRF1_1	0.14
Thyroglobulin_1	0.14
Ig_2	0.14
Calponin	0.14
Bravo_FIGEY	0.14
ARD	0.14
Voldacs	0.13
PMI_typeI	0.13
Mod_r	0.13
Isochorismatase	0.13
Iso_dh	0.13
DSPc	0.13
ATP-synt_ab_Xtn	0.13
UBA	0.12
Thymidylate_kin	0.12
TauD	0.12
TTL	0.12
Ribosomal_L15e	0.12
Ribosomal_L13e	0.12
PB1	0.12
NIDO	0.12
Methyltransf_32	0.12
Melibiase_2	0.12
Ldl_recept_b	0.12
Laminin_B	0.12
HgmA	0.12
G2F	0.12
DUF971	0.12
Branch	0.12
AMMECR1	0.12
Sterol-sensing	0.11
SAM_2	0.11
SAM_1	0.11
Peptidase_M24	0.11
Glyco_hydro_1	0.11
C2-C2_1	0.11
AMP_N	0.11
zf-CCHC	0.1
eIF3g	0.1
TSP_1	0.1
Sugar_tr	0.1
Ribosomal_S2	0.1
RRM_1	0.1
PRKCSH_1	0.1
PRKCSH-like	0.1
HEAT_2	0.1
DUF3338	0.1
ADAM_spacer1	0.1
40S_SA_C	0.1
UDP-g_GGTase	0.09
Thiol-ester_cl	0.09
Nipped-B_C	0.09
LTD	0.09
Collagen	0.09
C4	0.09
A2M_recep	0.09
A2M_comp	0.09
A2M_N_2	0.09
A2M_N	0.09
Sulfotransfer_2	0.08
PH	0.08
PEPCK	0.08
Helicase_C_4	0.08
FERM_N	0.08
FERM_M	0.08
FA	0.08
Anillin	0.08
AAA_34	0.08
zf-RING_2	0.07
Syntaxin	0.07
Sec8_exocyst	0.07
SNARE	0.07
RhoGAP	0.07
PIG-F	0.07
PAX	0.07
NPR2	0.07
Methyltransf_15	0.07
Ldl_recept_a	0.07
Laminin_G_2	0.07
LIM	0.07
Homeobox	0.07
Gal_Lectin	0.07
GST_N_3	0.07
GPS	0.07
GAIN	0.07
DOCK-C2	0.07
DHR-2	0.07
Copine	0.07
Cadherin_C	0.07
Cadherin	0.07
7tm_2	0.07
V_ATPase_I	0.06
Rootletin	0.06
Rap_GAP	0.06
Lectin_leg-like	0.06
LBP_BPI_CETP_C	0.06
LBP_BPI_CETP	0.06
IBN_N	0.06
HEAT_EZ	0.06
rve	0.05
ZZ	0.05
Spectrin	0.05
RVT_1	0.05
Piezo_RRas_bdg	0.05
PIEZO	0.05
OxoGdeHyase_C	0.05
Laminin_N	0.05
EF-hand_3	0.05
EF-hand_2	0.05
E1_dh	0.05
DUF1136	0.05
Asp_protease_2	0.05
7tm_3	0.05
2-oxogl_dehyd_N	0.05
Vps16_N	0.04
Vps16_C	0.04
Roc	0.04
Polysacc_deac_1	0.04
Pkinase	0.04
Peptidase_S28	0.04
EB	0.04
COR	0.04
BPL_LplA_LipB	0.04
Ank_5	0.04
Ank_2	0.04
Rav1p_C	0.02
Zona_pellucida	0.01
PAN_1	0.01
Gaa1	0.01
